# Supplementary material for: Integrated mRNA, sRNA, and degradome sequencing reveal oilseed rape complex responses to Sclerotinia sclerotiorum (Lib.) infection
Source: Sci Rep. 2018 Jul 20;8:10987. doi: 10.1038/s41598-018-29365-y (PMC6054686; doi:10.1038/s41598-018-29365-y)
Supplement: Supplementary file 1 — S1-S13 Supporting information [file 41598_2018_29365_MOESM1_ESM.xlsx]

## Sheet: S1
Table S1 Significantly enriched pathways of DEGs identified between CK and T48 libraries.
#Pathway	ko_ID	Unigene	gene
Plant hormone signal transduction	ko04075	104	839
Carbon metabolism	ko01200	96	663
Biosynthesis of amino acids	ko01230	87	703
Starch and sucrose metabolism	ko00500	80	540
Phenylpropanoid biosynthesis	ko00940	77	453
Photosynthesis	ko00195	62	171
Plant-pathogen interaction	ko04626	51	542
Phenylalanine metabolism	ko00360	50	302
Carbon fixation in photosynthetic organisms	ko00710	48	200
Amino sugar and nucleotide sugar metabolism	ko00520	44	335
Glyoxylate and dicarboxylate metabolism	ko00630	42	202
Ribosome	ko03010	40	952
Cyanoamino acid metabolism	ko00460	35	181
Peroxisome	ko04146	34	231
Glycolysis / Gluconeogenesis	ko00010	34	308
Cysteine and methionine metabolism	ko00270	33	261
Glutathione metabolism	ko00480	33	240
alpha-Linolenic acid metabolism	ko00592	31	110
Photosynthesis - antenna proteins	ko00196	31	47
Oxidative phosphorylation	ko00190	31	481
Glycine, serine and threonine metabolism	ko00260	29	203
Pyruvate metabolism	ko00620	29	229
Purine metabolism	ko00230	29	395
Pentose and glucuronate interconversions	ko00040	26	252
Arginine and proline metabolism	ko00330	26	256
Glycerolipid metabolism	ko00561	26	175
Alanine, aspartate and glutamate metabolism	ko00250	25	183
Phenylalanine, tyrosine and tryptophan biosynthesis	ko00400	25	135
2-Oxocarboxylic acid metabolism	ko01210	25	195
DNA replication	ko03030	25	484
Protein processing in endoplasmic reticulum	ko04141	23	580
Tyrosine metabolism	ko00350	21	101
Fructose and mannose metabolism	ko00051	21	170
Spliceosome	ko03040	20	541
Porphyrin and chlorophyll metabolism	ko00860	20	101
Fatty acid metabolism	ko01212	20	222
Glycerophospholipid metabolism	ko00564	19	231
Ubiquitin mediated proteolysis	ko04120	19	410
Pentose phosphate pathway	ko00030	19	135
Phosphatidylinositol signaling system	ko04070	19	185
Valine, leucine and isoleucine degradation	ko00280	18	111
Fatty acid degradation	ko00071	18	110
Citrate cycle (TCA cycle)	ko00020	18	171
Homologous recombination	ko03440	18	475
Tropane, piperidine and pyridine alkaloid biosynthesis	ko00960	18	106
Stilbenoid, diarylheptanoid and gingerol biosynthesis	ko00945	17	108
Limonene and pinene degradation	ko00903	17	102
Mismatch repair	ko03430	15	445
Pyrimidine metabolism	ko00240	15	337
Flavonoid biosynthesis	ko00941	15	67
Galactose metabolism	ko00052	15	149
Cutin, suberine and wax biosynthesis	ko00073	15	71
Inositol phosphate metabolism	ko00562	15	156
Nucleotide excision repair	ko03420	15	495
Nitrogen metabolism	ko00910	14	96
Sulfur metabolism	ko00920	14	98
Ascorbate and aldarate metabolism	ko00053	14	95
Isoquinoline alkaloid biosynthesis	ko00950	13	66
Phagosome	ko04145	13	301
Circadian rhythm - plant	ko04712	13	95
Linoleic acid metabolism	ko00591	13	35
Ubiquinone and other terpenoid-quinone biosynthesis	ko00130	13	101
beta-Alanine metabolism	ko00410	12	127
Carotenoid biosynthesis	ko00906	12	76
RNA degradation	ko03018	11	335
Steroid biosynthesis	ko00100	11	98
Tryptophan metabolism	ko00380	11	96
Valine, leucine and isoleucine biosynthesis	ko00290	10	75
Fatty acid biosynthesis	ko00061	10	117
Butanoate metabolism	ko00650	9	60
Lysine degradation	ko00310	9	81
Biosynthesis of unsaturated fatty acids	ko01040	9	106
RNA transport	ko03013	9	470
Terpenoid backbone biosynthesis	ko00900	8	170
Other glycan degradation	ko00511	8	40
mRNA surveillance pathway	ko03015	8	370
Thiamine metabolism	ko00730	7	18
Regulation of autophagy	ko04140	7	88
Endocytosis	ko04144	7	401
Brassinosteroid biosynthesis	ko00905	7	32
Pantothenate and CoA biosynthesis	ko00770	7	81
Sphingolipid metabolism	ko00600	7	71
Sesquiterpenoid and triterpenoid biosynthesis	ko00909	6	36
Diterpenoid biosynthesis	ko00904	6	58
ABC transporters	ko02010	6	56
One carbon pool by folate	ko00670	5	52
Base excision repair	ko03410	5	87
Ribosome biogenesis in eukaryotes	ko03008	5	274
Vitamin B6 metabolism	ko00750	5	29
SNARE interactions in vesicular transport	ko04130	5	116
Protein export	ko03060	5	160
Aminoacyl-tRNA biosynthesis	ko00970	5	191
Zeatin biosynthesis	ko00908	5	38
Histidine metabolism	ko00340	5	53
N-Glycan biosynthesis	ko00510	4	119
Folate biosynthesis	ko00790	4	50
Lysine biosynthesis	ko00300	4	41
Propanoate metabolism	ko00640	4	63
Taurine and hypotaurine metabolism	ko00430	4	62
Ether lipid metabolism	ko00565	3	66
Glycosphingolipid biosynthesis - globo series	ko00603	3	27
Glucosinolate biosynthesis	ko00966	3	12
Nicotinate and nicotinamide metabolism	ko00760	3	41
Biotin metabolism	ko00780	3	45
C5-Branched dibasic acid metabolism	ko00660	3	33
Degradation of aromatic compounds	ko01220	3	19
Arachidonic acid metabolism	ko00590	3	55
Proteasome	ko03050	3	181
Fatty acid elongation	ko00062	3	68
RNA polymerase	ko03020	2	121
Sulfur relay system	ko04122	2	34
Caffeine metabolism	ko00232	2	4
Indole alkaloid biosynthesis	ko00901	2	4
Synthesis and degradation of ketone bodies	ko00072	1	12
Glycosaminoglycan degradation	ko00531	1	18
Flavone and flavonol biosynthesis	ko00944	1	4
Glycosylphosphatidylinositol(GPI)-anchor biosynthesis	ko00563	1	44
Selenocompound metabolism	ko00450	1	53
Basal transcription factors	ko03022	1	129
Glycosphingolipid biosynthesis - ganglio series	ko00604	1	9

## Sheet: S2
Table S2 MapMan Bins of DEGs enriched in different metabolic processes.
	Molecular processes	MapMan Bin	Name	Gene No.	Expression changes (log2 T48/CK)
Up-regulated genes
	major CHO metabolism
		2.2.1.3.3	major CHO metabolism.degradation.sucrose.invertases.vacuolar	bnac05g09640d	1.86758
		2.2.1.3.2	major CHO metabolism.degradation.sucrose.invertases.cell wall	bnac01g37450d	1.89211
		2.2.2.1.2	major CHO metabolism.degradation.starch.starch cleavage.beta amylase	bnaa10g16290d	1.98785
		2.2.1.1	major CHO metabolism.degradation.sucrose.fructokinase	bnac08g29670d	2.26894
		2.2.1.1	major CHO metabolism.degradation.sucrose.fructokinase	bnaa04g01640d	2.30042
		2.2.1.1	major CHO metabolism.degradation.sucrose.fructokinase	bnac06g17380d	2.31099
		2.2.1.1	major CHO metabolism.degradation.sucrose.fructokinase	bnaa07g18380d	2.72093
		2.2.1.3.2	major CHO metabolism.degradation.sucrose.invertases.cell wall	bnaa01g37220d	2.88092
		2.2.1.3.2	major CHO metabolism.degradation.sucrose.invertases.cell wall	bnac05g39500d	3.72482
		2.2.1.3.2	major CHO metabolism.degradation.sucrose.invertases.cell wall	bnaa05g25600d	3.73576
		2.1.1.2	major CHO metabolism.synthesis.sucrose.SPP	bnaa05g15220d	3.9086
	minor CHO metabolism
		3.5	minor CHO metabolism.others	bnacnng55890d	1.75284
		3.2.3	minor CHO metabolism.trehalose.potential TPS/TPP	bnaa02g14790d	1.8534
		3.2.3	minor CHO metabolism.trehalose.potential TPS/TPP	bnacnng41250d	1.88184
		3.8.2	minor CHO metabolism.galactose.alpha-galactosidases	bnaa02g28040d	2.05156
		3.2.3	minor CHO metabolism.trehalose.potential TPS/TPP	bnac09g51060d	2.06827
		3.8.1	minor CHO metabolism.galactose.galactokinases	bnaa01g32760d	2.13022
		3.1.2.2	minor CHO metabolism.raffinose family.raffinose synthases.putative	bnaa02g04780d	2.24224
		3.5	minor CHO metabolism.others	bnaa05g22480d	2.31462
		3.5	minor CHO metabolism.others	bnaa03g17400d	2.37466
		3.1.2.2	minor CHO metabolism.raffinose family.raffinose synthases.putative	bnaa10g15160d	2.53284
		3.1.2.2	minor CHO metabolism.raffinose family.raffinose synthases.putative	bnac09g37530d	2.93848
		3.4.1	minor CHO metabolism.myo-inositol.poly-phosphatases	bnaa03g43530d	2.96502
		3.4.1	minor CHO metabolism.myo-inositol.poly-phosphatases	bnacnng58640d	3.01878
		3.4.3	minor CHO metabolism.myo-inositol.InsP Synthases	bnaa02g00400d	3.06189
		3.4.4	minor CHO metabolism.myo-inositol.myo inositol oxygenases	bnac07g40160d	3.08399
		3.2.3	minor CHO metabolism.trehalose.potential TPS/TPP	bnaa09g09720d	3.26219
		3.4.4	minor CHO metabolism.myo-inositol.myo inositol oxygenases	bnac07g01430d	3.26586
		3.5	minor CHO metabolism.others	bnac03g72040d	3.29991
		3.4.4	minor CHO metabolism.myo-inositol.myo inositol oxygenases	bnaa09g10050d	4.04669
		3.5	minor CHO metabolism.others	bnaa03g17410d	4.06902
	glycolysis
		4.1.15	glycolysis.cytosolic branch.phospho-enol-pyruvate carboxylase (PEPC)	bnac03g69540d	2.06871
		4.3.4	glycolysis.unclear/dually targeted.phosphofructokinase (PFK)	bnaa03g10690d	2.14631
		4.1.4	glycolysis.cytosolic branch.phosphofructokinase (PFK)	bnaa01g15420d	2.29534
		4.2.3	glycolysis.plastid branch.glucose-6-phosphate isomerase	bnaa01g13990d	2.4599
		4.2.8	glycolysis.plastid branch.glyceraldehyde 3-phosphate dehydrogenase (GAP-DH)	bnac01g30110d	2.52049
		4.2.8	glycolysis.plastid branch.glyceraldehyde 3-phosphate dehydrogenase (GAP-DH)	bnac02g25850d	2.60384
		4.1.15	glycolysis.cytosolic branch.phospho-enol-pyruvate carboxylase (PEPC)	bnaa05g24610d	2.83166
		4.1.13	glycolysis.cytosolic branch.enolase	bnac06g34880d	2.9319
		4.1.14	glycolysis.cytosolic branch.pyruvate kinase (PK)	bnac02g42660d	3.28128
	fermentation
		5.3	fermentation.ADH	bnac06g37860d	1.95436
		5.1	fermentation.aldehyde dehydrogenase	bnaa03g37390d	2.16854
		5.1	fermentation.aldehyde dehydrogenase	bnaa08g04430d	2.57523
		5.2	fermentation.PDC	bnac09g40570d	3.15318
		5.2	fermentation.PDC	bnaa10g17340d	3.66917
		5.1	fermentation.aldehyde dehydrogenase	bnac05g26280d	4.34748
		5.2	fermentation.PDC	bnacnng52860d	4.55852
	gluconeogenesis / glyoxylate cycle
		6.1	gluconeogenesis / glyoxylate cycle.citrate synthase	bnac06g16900d	1.83359
		6.1	gluconeogenesis / glyoxylate cycle.citrate synthase	bnaa09g55310d	1.84352
		6.1	gluconeogenesis / glyoxylate cycle.citrate synthase	bnac04g52580d	1.88868
		6.4	gluconeogenesis / glyoxylate cycle.PEPCK	bnac01g01140d	2.36857
		6.1	gluconeogenesis / glyoxylate cycle.citrate synthase	bnaa05g03050d	2.79284
		6.4	gluconeogenesis / glyoxylate cycle.PEPCK	bnaa01g00210d	3.211
		6.4	gluconeogenesis / glyoxylate cycle.PEPCK	bnaanng05000d	3.23429
		6.4	gluconeogenesis / glyoxylate cycle.PEPCK	bnaa06g24600d	3.37406
		6.4	gluconeogenesis / glyoxylate cycle.PEPCK	bnacnng13230d	3.50488
		6.5	gluconeogenesis / glyoxylate cycle.pyruvate dikinase	bnaa01g18440d	5.70577
		6.5	gluconeogenesis / glyoxylate cycle.pyruvate dikinase	bnacnng27780d	5.92785
	OPP
		7.2.2	OPP.non-reductive PP.transaldolase	bnaa03g04310d	1.76424
		7.2.2	OPP.non-reductive PP.transaldolase	bnaa08g02750d	1.9706
		7.1.3	OPP.oxidative PP.6-phosphogluconate dehydrogenase	bnaa09g11480d	2.06389
		7.2.2	OPP.non-reductive PP.transaldolase	bnaa02g01610d	2.15854
		7.1.1	OPP.oxidative PP.G6PD	bnaa10g20180d	2.65385
		7.2.2	OPP.non-reductive PP.transaldolase	bnac03g05850d	3.13645
	TCA / org transformation
		8.1.8	TCA / org transformation.TCA.fumarase	bnacnng54490d	1.78086
		8.1.1.3	TCA / org transformation.TCA.pyruvate DH.E3	bnaa06g04090d	1.78731
		8.1.1.2	TCA / org transformation.TCA.pyruvate DH.E2	bnaa06g00560d	1.79508
		8.1.1.1	TCA / org transformation.TCA.pyruvate DH.E1	bnaa02g11520d	1.82321
		8.1.8	TCA / org transformation.TCA.fumarase	bnac04g51900d	1.89423
		8.1.7	TCA / org transformation.TCA.succinate dehydrogenase	bnaa07g37420d	1.95247
		8.2.11	TCA / org transformation.other organic acid transformatons.atp-citrate lyase	bnac08g14500d	1.96057
		8.1.7	TCA / org transformation.TCA.succinate dehydrogenase	bnac07g16540d	1.98737
		8.3	TCA / org transformation.carbonic anhydrases	bnacnng45230d	2.04869
		8.2.9	TCA / org transformation.other organic acid transformatons.cyt MDH	bnaa06g38600d	2.049
		8.2.11	TCA / org transformation.other organic acid transformatons.atp-citrate lyase	bnaa09g03340d	2.14487
		8.3	TCA / org transformation.carbonic anhydrases	bnaa06g04110d	2.89613
		8.1.4	TCA / org transformation.TCA.IDH	bnac06g27300d	2.94684
		8.3	TCA / org transformation.carbonic anhydrases	bnaa06g04100d	5.49572
	mitochondrial electron transport / ATP synthesis
		9.1.2	mitochondrial electron transport / ATP synthesis.NADH-DH.localisation not clear	bnac07g21440d	1.81511
		9.7	mitochondrial electron transport / ATP synthesis.cytochrome c oxidase	bnaa04g28190d	1.81525
		9.7	mitochondrial electron transport / ATP synthesis.cytochrome c oxidase	bnac01g20600d	1.81982
		9.9	mitochondrial electron transport / ATP synthesis.F1-ATPase	bnaa04g19150d	1.84963
		9.7	mitochondrial electron transport / ATP synthesis.cytochrome c oxidase	bnac08g49630d	1.89698
		9.5	mitochondrial electron transport / ATP synthesis.cytochrome c reductase	bnaa10g25030d	1.91146
		9.5	mitochondrial electron transport / ATP synthesis.cytochrome c reductase	bnac03g05860d	1.93012
		9.1.2	mitochondrial electron transport / ATP synthesis.NADH-DH.localisation not clear	bnaa06g34370d	1.93101
		9.9	mitochondrial electron transport / ATP synthesis.F1-ATPase	bnac09g19920d	1.94678
		9.8	mitochondrial electron transport / ATP synthesis.uncoupling protein	bnaa09g34030d	2.28258
		9.9	mitochondrial electron transport / ATP synthesis.F1-ATPase	bnaa10g22770d	2.30311
		9.4	mitochondrial electron transport / ATP synthesis.alternative oxidase	bnacnng60000d	2.4409
		9.8	mitochondrial electron transport / ATP synthesis.uncoupling protein	bnac06g42530d	2.60915
	cell wall
		10.7	cell wall.modification	bnac04g05770d	1.73546
		10.1.9	cell wall.precursor synthesis.MUR4	bnac09g18390d	1.75721
		10.3.2	cell wall.hemicellulose synthesis.glucuronoxylan	bnaa05g21500d	1.76817
		10.5	cell wall.cell wall proteins	bnaanng34810d	1.77917
		10.7	cell wall.modification	bnac01g25610d	1.79029
		10.6.3	cell wall.degradation.pectate lyases and polygalacturonases	bnaanng29830d	1.79754
		10.1.30.2	cell wall.precursor synthesis.sugar kinases.arabinose-1-kinase	bnaa01g17720d	1.8666
		10.6.2	cell wall.degradation.mannan-xylose-arabinose-fucose	bnac02g39030d	1.8734
		10.1.6	cell wall.precursor synthesis.GAE	bnaa02g21470d	1.95633
		10.7	cell wall.modification	bnaa01g18000d	1.99571
		10.5.1.2	cell wall.cell wall proteins.AGPs.AGP Fucosyltransferase	bnaa09g45840d	2.03238
		10.6.2	cell wall.degradation.mannan-xylose-arabinose-fucose	bnac05g01340d	2.06252
		10.1.7	cell wall.precursor synthesis.GMD	bnaa02g34780d	2.16114
		10.8.1	cell wall.pectin*esterases.PME	bnaa05g14130d	2.16553
		10.6.3	cell wall.degradation.pectate lyases and polygalacturonases	bnaa08g14630d	2.1742
		10.6.3	cell wall.degradation.pectate lyases and polygalacturonases	bnaa01g14130d	2.1891
		10.1.5	cell wall.precursor synthesis.UXS	bnac04g40000d	2.2171
		10.1.5	cell wall.precursor synthesis.UXS	bnaa02g07140d	2.22303
		10.8.1	cell wall.pectin*esterases.PME	bnaa10g01400d	2.24689
		10.6.3	cell wall.degradation.pectate lyases and polygalacturonases	bnaa10g02830d	2.27371
		10.8.99	cell wall.pectin*esterases.misc	bnaa03g21140d	2.28409
		10.7	cell wall.modification	bnaa02g26000d	2.3568
		10.2.1	cell wall.cellulose synthesis.cellulose synthase	bnac06g11110d	2.54177
		10.6.2	cell wall.degradation.mannan-xylose-arabinose-fucose	bnaa09g03310d	2.55089
		10.7	cell wall.modification	bnaa07g28080d	2.55609
		10.1.20	cell wall.precursor synthesis.phosphomannose isomerase	bnaa02g12790d	2.58888
		10.1.20	cell wall.precursor synthesis.phosphomannose isomerase	bnac02g17130d	2.61177
		10.7	cell wall.modification	bnaa02g26670d	2.62001
		10.5.4	cell wall.cell wall proteins.HRGP	bnac06g37650d	2.63131
		10.6.3	cell wall.degradation.pectate lyases and polygalacturonases	bnac08g34880d	2.67297
		10.6.3	cell wall.degradation.pectate lyases and polygalacturonases	bnaa02g28910d	2.6801
		10.6.3	cell wall.degradation.pectate lyases and polygalacturonases	bnac08g11780d	2.73565
		10.2.1	cell wall.cellulose synthesis.cellulose synthase	bnaa05g13550d	2.79904
		10.6.3	cell wall.degradation.pectate lyases and polygalacturonases	bnac07g24300d	2.82379
		10.7	cell wall.modification	bnac01g21280d	2.86106
		10.8.1	cell wall.pectin*esterases.PME	bnaa04g27070d	2.87878
		10.6.3	cell wall.degradation.pectate lyases and polygalacturonases	bnac09g01450d	2.93555
		10.8.1	cell wall.pectin*esterases.PME	bnac04g51830d	2.95734
		10.6.3	cell wall.degradation.pectate lyases and polygalacturonases	bnaa09g42420d	2.98394
		10.6.3	cell wall.degradation.pectate lyases and polygalacturonases	bnaanng14170d	3.02246
		10.6.3	cell wall.degradation.pectate lyases and polygalacturonases	bnaa04g25440d	3.08341
		10.8.1	cell wall.pectin*esterases.PME	bnac06g41940d	3.08605
		10.5.3	cell wall.cell wall proteins.LRR	bnaa08g11700d	3.18199
		10.8.1	cell wall.pectin*esterases.PME	bnac04g51190d	3.18793
		10.3.2	cell wall.hemicellulose synthesis.glucuronoxylan	bnac04g16170d	3.22197
		10.6.2	cell wall.degradation.mannan-xylose-arabinose-fucose	bnac07g27160d	3.24991
		10.8.99	cell wall.pectin*esterases.misc	bnac03g25220d	3.31195
		10.7	cell wall.modification	bnaa03g43870d	3.35141
		10.1.21	cell wall.precursor synthesis.phosphomannomutase	bnaa04g26430d	3.39241
		10.7	cell wall.modification	bnac07g35670d	3.45625
		10.2.1	cell wall.cellulose synthesis.cellulose synthase	bnac05g18820d	3.47216
		10.6.3	cell wall.degradation.pectate lyases and polygalacturonases	bnaa09g02020d	3.48667
		10.7	cell wall.modification	bnacnng71550d	3.62379
		10.6.3	cell wall.degradation.pectate lyases and polygalacturonases	bnac08g14460d	3.62981
		10.1.2	cell wall.precursor synthesis.UGE	bnaa01g13540d	3.69094
		10.2.1	cell wall.cellulose synthesis.cellulose synthase	bnaanng35430d	3.74404
		10.1.2	cell wall.precursor synthesis.UGE	bnac09g26030d	3.75063
		10.6.2	cell wall.degradation.mannan-xylose-arabinose-fucose	bnaa02g30740d	3.79781
		10.7	cell wall.modification	bnaa09g29240d	3.85956
		10.1.21	cell wall.precursor synthesis.phosphomannomutase	bnac04g50460d	3.89701
		10.7	cell wall.modification	bnac03g22750d	3.99569
		10.1.5	cell wall.precursor synthesis.UXS	bnaa07g14100d	3.9985
		10.8.1	cell wall.pectin*esterases.PME	bnaa09g16050d	4.03902
		10.6	cell wall.degradation	bnaa02g33200d	4.06271
		10.1.9	cell wall.precursor synthesis.MUR4	bnaa09g17150d	4.10252
		10.6.3	cell wall.degradation.pectate lyases and polygalacturonases	bnac09g48700d	4.63314
		10.5.4	cell wall.cell wall proteins.HRGP	bnac06g18710d	5.10149
		10.8.1	cell wall.pectin*esterases.PME	bnaa05g00400d	5.17226
		10.7	cell wall.modification	bnac06g30760d	8.02189
	lipid metabolism
		11.1.1.2.3	lipid metabolism.FA synthesis and FA elongation.Acetyl CoA Carboxylation.heteromeric Complex.Biotin Carboxyl Carrier Protein	bnac05g37660d	1.8491
		11.1.9	lipid metabolism.FA synthesis and FA elongation.long chain fatty acid CoA ligase	bnaa07g20920d	1.85387
		11.1.13	lipid metabolism.FA synthesis and FA elongation.acyl-CoA binding protein	bnac07g38820d	1.86245
		11.9.3.3	lipid metabolism.lipid degradation.lysophospholipases.glycerophosphodiester phosphodiesterase	bnacnng05510d	1.90955
		11.3.1	lipid metabolism.Phospholipid synthesis.1-acylglycerol-3-phosphate O-acyltransferase	bnacnng08180d	1.91202
		11.8.1	lipid metabolism.'exotics' (steroids, squalene etc).sphingolipids	bnac03g40880d	1.92874
		11.9.3	lipid metabolism.lipid degradation.lysophospholipases	bnaa09g54250d	1.96319
		11.9.2	lipid metabolism.lipid degradation.lipases	bnaa06g01500d	1.98491
		11.1.8	lipid metabolism.FA synthesis and FA elongation.acyl coa ligase	bnac06g07200d	2.00334
		11.9.2.1	lipid metabolism.lipid degradation.lipases.triacylglycerol lipase	bnaa07g07350d	2.07687
		11.8	lipid metabolism.'exotics'(steroids, squalene etc)	bnaa03g11850d	2.07944
		11.8.10	lipid metabolism.'exotics' (steroids, squalene etc).phosphatidylcholinesterol O-acyltransferase	bnac01g41270d	2.13956
		11.5.3	lipid metabolism.glyceral metabolism.FAD-dependent glycerol-3-phosphate dehydrogenase	bnaa01g31820d	2.14187
		11.1.8	lipid metabolism.FA synthesis and FA elongation.acyl coa ligase	bnaa06g00400d	2.14401
		11.1.8	lipid metabolism.FA synthesis and FA elongation.acyl coa ligase	bnaa06g16270d	2.15043
		11.9.4.5	lipid metabolism.lipid degradation.beta-oxidation.acyl-CoA thioesterase	bnaa06g03870d	2.18044
		11.9.4.9	lipid metabolism.lipid degradation.beta-oxidation.multifunctional	bnaa08g30740d	2.18504
		11.1.8	lipid metabolism.FA synthesis and FA elongation.acyl coa ligase	bnacnng40810d	2.20428
		11.9.2.1	lipid metabolism.lipid degradation.lipases.triacylglycerol lipase	bnac07g33970d	2.25058
		11.1.7	lipid metabolism.FA synthesis and FA elongation.ACP thioesterase	bnac08g13600d	2.26115
		11.9	lipid metabolism.lipid degradation	bnac07g08090d	2.26379
		11.1.8	lipid metabolism.FA synthesis and FA elongation.acyl coa ligase	bnac08g48460d	2.27926
		11.9.4.2	lipid metabolism.lipid degradation.beta-oxidation.acyl CoA DH	bnaa06g24040d	2.39526
		11.1.8	lipid metabolism.FA synthesis and FA elongation.acyl coa ligase	bnaa03g39660d	2.44687
		11.3.5	lipid metabolism.Phospholipid synthesis.diacylglycerol kinase	bnac03g64130d	2.50254
		11.9.3.3	lipid metabolism.lipid degradation.lysophospholipases.glycerophosphodiester phosphodiesterase	bnaa04g10820d	2.6281
		11.9.2.1	lipid metabolism.lipid degradation.lipases.triacylglycerol lipase	bnac01g21390d	2.67221
		11.9.4.9	lipid metabolism.lipid degradation.beta-oxidation.multifunctional	bnaa01g07910d	2.71662
		11.3.10	lipid metabolism.Phospholipid synthesis.(S)-coclaurine-N-methyltransferase	bnac07g44090d	2.75584
		11.9.4.13	lipid metabolism.lipid degradation.beta-oxidation.acyl CoA reductase	bnaa06g18840d	2.84307
		11.1.8	lipid metabolism.FA synthesis and FA elongation.acyl coa ligase	bnac01g24110d	2.90977
		11.3.1	lipid metabolism.Phospholipid synthesis.1-acylglycerol-3-phosphate O-acyltransferase	bnac06g22630d	2.94815
		11.3.6	lipid metabolism.Phospholipid synthesis.choline-phosphate cytidylyltransferase	bnac06g11420d	2.98816
		11.9.4.9	lipid metabolism.lipid degradation.beta-oxidation.multifunctional	bnac07g41660d	3.02246
		11.9.2	lipid metabolism.lipid degradation.lipases	bnaa07g36520d	3.02939
		11.5.2	lipid metabolism.glyceral metabolism.Glycerol-3-phosphate dehydrogenase (NAD+)	bnac03g23410d	3.08496
		11.5.1	lipid metabolism.glyceral metabolism.glycerol kinase	bnac06g40550d	3.14723
		11.9.2.1	lipid metabolism.lipid degradation.lipases.triacylglycerol lipase	bnaanng30760d	3.1488
		11.9.4.13	lipid metabolism.lipid degradation.beta-oxidation.acyl CoA reductase	bnaa06g19780d	3.18199
		11.1.9	lipid metabolism.FA synthesis and FA elongation.long chain fatty acid CoA ligase	bnac05g45860d	3.19735
		11.9.2.1	lipid metabolism.lipid degradation.lipases.triacylglycerol lipase	bnaa09g26150d	3.3449
		11.1.10	lipid metabolism.FA synthesis and FA elongation.beta ketoacyl CoA synthase	bnaa02g22340d	3.41966
		11.1.8	lipid metabolism.FA synthesis and FA elongation.acyl coa ligase	bnaa03g57590d	3.49565
		11.6	lipid metabolism.lipid transfer proteins etc	bnaa04g22070d	3.54834
		11.9.2.1	lipid metabolism.lipid degradation.lipases.triacylglycerol lipase	bnac05g23260d	3.63916
		11.5.1	lipid metabolism.glyceral metabolism.glycerol kinase	bnaa07g35620d	4.12059
		11.1.9	lipid metabolism.FA synthesis and FA elongation.long chain fatty acid CoA ligase	bnaa05g31340d	4.12295
		11.1.8	lipid metabolism.FA synthesis and FA elongation.acyl coa ligase	bnaa07g33410d	4.94975
		11.8	lipid metabolism.'exotics'(steroids, squalene etc)	bnaa10g29720d	5.18547
		11.3.7	lipid metabolism.Phospholipid synthesis.cyclopropane-fatty-acyl-phospholipid synthase	bnaa03g37090d	5.33279
		11.3.7	lipid metabolism.Phospholipid synthesis.cyclopropane-fatty-acyl-phospholipid synthase	bnac03g43340d	6.35889
	N-metabolism
		12.1.1	N-metabolism.nitrate metabolism.NR	bnac06g38300d	2.08411
		12.3.1	N-metabolism.N-degradation.glutamate dehydrogenase	bnaanng13720d	2.83581
		12.2.2	N-metabolism.ammonia metabolism.glutamine synthetase	bnac06g14440d	3.93084
	amino acid metabolism
		13.2.6.2	amino acid metabolism.degradation.aromatic aa.tyrosine	bnac03g22540d	1.75959
		13.2.1.2	amino acid metabolism.degradation.central amino acid metabolism.aspartate	bnac09g42780d	1.76725
		13.1.6.1.7	amino acid metabolism.synthesis.aromatic aa.chorismate.chorismate synthase	bnac08g03290d	1.85248
		13.2.4.4	amino acid metabolism.degradation.branched chain group.leucine	bnaa08g11650d	1.85355
		13.2.6.2	amino acid metabolism.degradation.aromatic aa.tyrosine	bnac03g22550d	1.85483
		13.2.4.1	amino acid metabolism.degradation.branched chain group.shared	bnaa03g15290d	1.88818
		13.1.1.2.1	amino acid metabolism.synthesis.central amino acid metabolism.aspartate.aspartate aminotransferase	bnaa04g28670d	1.89381
		13.1.1.2.1	amino acid metabolism.synthesis.central amino acid metabolism.aspartate.aspartate aminotransferase	bnaa03g03400d	1.89948
		13.1.3.5.5	amino acid metabolism.synthesis.aspartate family.lysine.diaminopimelate decarboxylase	bnaa03g03620d	1.90895
		13.1.6.1.10	amino acid metabolism.synthesis.aromatic aa.chorismate.dehydroquinate/shikimate dehydrogenase	bnaanng03180d	1.9113
		13.1.5.1.2	amino acid metabolism.synthesis.serine-glycine-cysteine group.serine.phosphoserine aminotransferase	bnaa08g14930d	1.91588
		13.2.2.2	amino acid metabolism.degradation.glutamate family.proline	bnaanng37880d	1.95742
		13.1.3.6.1.10	amino acid metabolism.synthesis.aspartate family.misc.homoserine.bifunctional aspartate kinase/homoserine dehydrogenase	bnaa01g34990d	1.97274
		13.1.3.4.11	amino acid metabolism.synthesis.aspartate family.methionine.S-adenosylmethionine synthetase	bnaa03g26530d	1.97688
		13.1.3.4.13	amino acid metabolism.synthesis.aspartate family.methionine.methionine S-methyltransferase	bnac04g03210d	1.99216
		13.1.6.1.6	amino acid metabolism.synthesis.aromatic aa.chorismate.5-enolpyruvylshikimate-3-phosphate synthase	bnac04g56880d	2.01803
		13.2.2.3	amino acid metabolism.degradation.glutamate family.arginine	bnac07g18960d	2.0195
		13.2.4.1	amino acid metabolism.degradation.branched chain group.shared	bnac03g18470d	2.02686
		13.2.4.4	amino acid metabolism.degradation.branched chain group.leucine	bnac03g77160d	2.03849
		13.1.6.5.1	amino acid metabolism.synthesis.aromatic aa.tryptophan.anthranilate synthase	bnaa08g19240d	2.04235
		13.1.3.1.1	amino acid metabolism.synthesis.aspartate family.asparagine.asparagine synthetase	bnaa03g02840d	2.09629
		13.1.1.1.2	amino acid metabolism.synthesis.central amino acid metabolism.GABA.GABA transaminase	bnacnng33690d	2.09875
		13.2.3.4	amino acid metabolism.degradation.aspartate family.methionine	bnac07g07790d	2.11786
		13.1.3.4.12	amino acid metabolism.synthesis.aspartate family.methionine.homocysteine S-methyltransferase	bnac07g23090d	2.13089
		13.1.5.2.41	amino acid metabolism.synthesis.serine-glycine-cysteine group.glycine.sarcosine oxidase	bnac04g36290d	2.13906
		13.2.3.1.1	amino acid metabolism.degradation.aspartate family.asparagine.L-asparaginase	bnac05g37230d	2.14121
		13.1.6.5.5	amino acid metabolism.synthesis.aromatic aa.tryptophan.tryptophan synthase	bnaa10g09090d	2.1419
		13.1.4.4.1	amino acid metabolism.synthesis.branched chain group.leucine specific.2-isopropylmalate synthase	bnaa09g44550d	2.15298
		13.2.6.2	amino acid metabolism.degradation.aromatic aa.tyrosine	bnaa02g09890d	2.19219
		13.1.4.1.2	amino acid metabolism.synthesis.branched chain group.common.ketol-acid reductoisomerase	bnaa07g17940d	2.23546
		13.1.6.2	amino acid metabolism.synthesis.aromatic aa.phenylalanine and tyrosine	bnaa02g19790d	2.25357
		13.1.6.5.1	amino acid metabolism.synthesis.aromatic aa.tryptophan.anthranilate synthase	bnaa10g24820d	2.27644
		13.2.4.1	amino acid metabolism.degradation.branched chain group.shared	bnac03g34940d	2.31784
		13.1.5.1.1	amino acid metabolism.synthesis.serine-glycine-cysteine group.serine.phosphoglycerate dehydrogenase	bnaa03g50990d	2.34494
		13.1.5.1.1	amino acid metabolism.synthesis.serine-glycine-cysteine group.serine.phosphoglycerate dehydrogenase	bnaa08g11320d	2.36866
		13.2.4.1	amino acid metabolism.degradation.branched chain group.shared	bnac04g11470d	2.44129
		13.1.4.1.4	amino acid metabolism.synthesis.branched chain group.common.branched-chain amino acid aminotransferase	bnaanng29280d	2.4756
		13.1.3.4.11	amino acid metabolism.synthesis.aspartate family.methionine.S-adenosylmethionine synthetase	bnac03g31390d	2.49628
		13.2.2.3	amino acid metabolism.degradation.glutamate family.arginine	bnaa06g36140d	2.5089
		13.1.1.1.1	amino acid metabolism.synthesis.central amino acid metabolism.GABA.Glutamate decarboxylase	bnaa09g18890d	2.52722
		13.2.6.2	amino acid metabolism.degradation.aromatic aa.tyrosine	bnaa02g09960d	2.71098
		13.99	amino acid metabolism.misc	bnaa02g27260d	2.72548
		13.1.1.2.1	amino acid metabolism.synthesis.central amino acid metabolism.aspartate.aspartate aminotransferase	bnac04g41630d	2.72686
		13.1.6.5.1	amino acid metabolism.synthesis.aromatic aa.tryptophan.anthranilate synthase	bnac03g02240d	2.75698
		13.1.3.5.4	amino acid metabolism.synthesis.aspartate family.lysine.diaminopimelate epimerase	bnaa09g33840d	2.83072
		13.1.1.2.1	amino acid metabolism.synthesis.central amino acid metabolism.aspartate.aspartate aminotransferase	bnac03g04830d	2.9554
		13.1.1.1.1	amino acid metabolism.synthesis.central amino acid metabolism.GABA.Glutamate decarboxylase	bnaa02g26140d	2.97623
		13.1.5.1.1	amino acid metabolism.synthesis.serine-glycine-cysteine group.serine.phosphoglycerate dehydrogenase	bnac01g04190d	2.99903
		13.1.5.3.1	amino acid metabolism.synthesis.serine-glycine-cysteine group.cysteine.OASTL	bnaa09g39180d	3.11262
		13.2.1.2	amino acid metabolism.degradation.central amino acid metabolism.aspartate	bnaa10g19090d	3.12099
		13.1.3.5.1	amino acid metabolism.synthesis.aspartate family.lysine.dihydrodipicolinate synthase	bnac04g04200d	3.20817
		13.1.5.1.2	amino acid metabolism.synthesis.serine-glycine-cysteine group.serine.phosphoserine aminotransferase	bnaa09g09210d	3.29322
		13.1.3.4.13	amino acid metabolism.synthesis.aspartate family.methionine.methionine S-methyltransferase	bnac04g03180d	3.36967
		13.2.2.2	amino acid metabolism.degradation.glutamate family.proline	bnac04g31100d	3.43152
		13.2.3.1.1	amino acid metabolism.degradation.aspartate family.asparagine.L-asparaginase	bnaa05g23530d	3.47149
		13.1.3.5.1	amino acid metabolism.synthesis.aspartate family.lysine.dihydrodipicolinate synthase	bnaa05g04860d	3.5372
		13.2.3.1.1	amino acid metabolism.degradation.aspartate family.asparagine.L-asparaginase	bnaa01g28190d	3.54438
		13.2.3.1.1	amino acid metabolism.degradation.aspartate family.asparagine.L-asparaginase	bnac01g35480d	3.57068
		13.1.6.5.1	amino acid metabolism.synthesis.aromatic aa.tryptophan.anthranilate synthase	bnac09g49740d	4.0317
		13.2.5.2	amino acid metabolism.degradation.serine-glycine-cysteine group.glycine	bnaa06g05000d	4.03804
		13.1.5.3.1	amino acid metabolism.synthesis.serine-glycine-cysteine group.cysteine.OASTL	bnaanng28500d	4.30575
		13.1.2.2.1	amino acid metabolism.synthesis.glutamate family.proline.delta 1-pyrroline-5-carboxylate synthetase	bnac04g46630d	4.45094
		13.2.5.2	amino acid metabolism.degradation.serine-glycine-cysteine group.glycine	bnac05g06260d	6.86424
	S-assimilation
		14.15	S-assimilation.AKN	bnacnng47170d	1.86619
		14.15	S-assimilation.AKN	bnaa03g38670d	1.8735
		14.2	S-assimilation.APR	bnac09g22760d	2.07685
		14.1	S-assimilation.ATPS	bnaa05g16830d	2.23021
		14.15	S-assimilation.AKN	bnac01g00790d	2.25776
		14.2	S-assimilation.APR	bnac07g37060d	2.45624
		14.3	S-assimilation.sulfite redox	bnaanng23390d	2.57122
		14.2	S-assimilation.APR	bnaa03g45080d	2.64292
		14.2	S-assimilation.APR	bnaa09g20370d	2.64613
		14.2	S-assimilation.APR	bnac01g13420d	2.87481
		14.2	S-assimilation.APR	bnac04g19270d	2.88657
		14.3	S-assimilation.sulfite redox	bnac09g50680d	3.14206
		14.2	S-assimilation.APR	bnaa03g59800d	3.15711
		14.2	S-assimilation.APR	bnaa01g11840d	3.19937
	metal handling
		15.2	metal handling.binding, chelation and storage	bnac06g11170d	1.76778
		15.2	metal handling.binding, chelation and storage	bnaanng01020d	1.93188
		15	metal handling	bnac08g08300d	2.0833
		15	metal handling	bnaa03g07490d	2.1006
		15.2	metal handling.binding, chelation and storage	bnacnng25440d	2.77657
		15	metal handling	bnaa08g07540d	2.80427
	secondary metabolism
		16.8.1.21	secondary metabolism.flavonoids.anthocyanins.anthocyanin 5-aromatic acyltransferase	bnaa06g30780d	1.88955
		16.8.4.1	secondary metabolism.flavonoids.flavonols.flavonol synthase (FLS)	bnaa06g16790d	1.97314
		16.1.2.1	secondary metabolism.isoprenoids.mevalonate pathway.acetyl-CoA C-acyltransferase	bnaa02g30030d	1.97648
		16.4.2.1	secondary metabolism.N misc.betaine.betaine-aldehyde dehydrogenase	bnac06g22720d	2.11735
		16.1.2.2	secondary metabolism.isoprenoids.mevalonate pathway.HMG-CoA synthase	bnaa09g21330d	2.16731
		16.2	secondary metabolism.phenylpropanoids	bnaa07g32800d	2.19228
		16.5.1.1.4.2	secondary metabolism.sulfur-containing.glucosinolates.synthesis.shared.alkylthiohydroximate C-S lyase	bnacnng43090d	2.2748
		16.8.4	secondary metabolism.flavonoids.flavonols	bnaa05g19720d	2.28362
		16.2	secondary metabolism.phenylpropanoids	bnaa04g08790d	2.29667
		16.2	secondary metabolism.phenylpropanoids	bnac02g28850d	2.30787
		16.2	secondary metabolism.phenylpropanoids	bnac08g34910d	2.32516
		16.4.1	secondary metabolism.N misc.alkaloid-like	bnaa04g15750d	2.34906
		16.2.1.5	secondary metabolism.phenylpropanoids.lignin biosynthesis.C3H	bnac04g47480d	2.39268
		16.8.1.21	secondary metabolism.flavonoids.anthocyanins.anthocyanin 5-aromatic acyltransferase	bnac07g25860d	2.42166
		16.8.4.1	secondary metabolism.flavonoids.flavonols.flavonol synthase (FLS)	bnaa06g22730d	2.53464
		16.2.1.5	secondary metabolism.phenylpropanoids.lignin biosynthesis.C3H	bnaa04g23600d	2.60245
		16.2	secondary metabolism.phenylpropanoids	bnac08g09220d	2.62001
		16.1.2.8	secondary metabolism.isoprenoids.mevalonate pathway.geranyl diphosphate synthase	bnac05g13160d	2.62284
		16.2	secondary metabolism.phenylpropanoids	bnac03g03270d	2.65997
		16.5.1	secondary metabolism.sulfur-containing.glucosinolates	bnac03g30410d	2.66789
		16.1	secondary metabolism.simple phenols	bnac06g21620d	2.67235
		16.1	secondary metabolism.simple phenols	bnac09g48310d	2.68454
		16.8.1	secondary metabolism.flavonoids.anthocyanins	bnaa04g22700d	2.70199
		16.8.4	secondary metabolism.flavonoids.flavonols	bnac07g39480d	2.72846
		16.8.4	secondary metabolism.flavonoids.flavonols	bnac08g12000d	2.75066
		16.8.1	secondary metabolism.flavonoids.anthocyanins	bnac04g46780d	2.77615
		16.2.1.10	secondary metabolism.phenylpropanoids.lignin biosynthesis.CAD	bnac01g04160d	2.90172
		16.8.1.21	secondary metabolism.flavonoids.anthocyanins.anthocyanin 5-aromatic acyltransferase	bnac04g31250d	2.97461
		16.4.1	secondary metabolism.N misc.alkaloid-like	bnac01g23420d	3.01031
		16.8.1	secondary metabolism.flavonoids.anthocyanins	bnaa04g21880d	3.02246
		16.1.3.1	secondary metabolism.isoprenoids.tocopherol biosynthesis.hydroxyphenylpyruvate dioxygenase	bnac05g04530d	3.05351
		16.2	secondary metabolism.phenylpropanoids	bnaa03g02250d	3.05635
		16.2.1.6	secondary metabolism.phenylpropanoids.lignin biosynthesis.CCoAOMT	bnaa02g13460d	3.12106
		16.8.1.21	secondary metabolism.flavonoids.anthocyanins.anthocyanin 5-aromatic acyltransferase	bnacnng70090d	3.15436
		16.1.2.3	secondary metabolism.isoprenoids.mevalonate pathway.HMG-CoA reductase	bnaanng37030d	3.27466
		16.4.1	secondary metabolism.N misc.alkaloid-like	bnac02g22590d	3.45939
		16.4.1	secondary metabolism.N misc.alkaloid-like	bnac04g39030d	3.55337
		16.1.3.1	secondary metabolism.isoprenoids.tocopherol biosynthesis.hydroxyphenylpyruvate dioxygenase	bnac08g44820d	3.7148
		16.1.5	secondary metabolism.isoprenoids.terpenoids	bnaa03g44460d	3.86509
		16.2	secondary metabolism.phenylpropanoids	bnaa02g23330d	3.87317
		16.1.3	secondary metabolism.isoprenoids.tocopherol biosynthesis	bnaa01g08470d	4.23559
		16.1.3.1	secondary metabolism.isoprenoids.tocopherol biosynthesis.hydroxyphenylpyruvate dioxygenase	bnaa09g49870d	4.32052
		16.8.4	secondary metabolism.flavonoids.flavonols	bnaa08g14520d	4.36375
		16.8.1	secondary metabolism.flavonoids.anthocyanins	bnaa04g03320d	5.64565
		16.8.1.12	secondary metabolism.flavonoids.anthocyanins.anthocyanidin 3-O-glucosyltransferase	bnac05g28300d	6.16414
		16.1	secondary metabolism.simple phenols	bnacnng24340d	7.41064
		16.8.1	secondary metabolism.flavonoids.anthocyanins	bnac04g25200d	9.34814
	hormone metabolism
		17	hormone metabolism	bnaa09g41920d	6.05853
		17.6.1	hormone metabolism.gibberelin.synthesis-degradation	bnac03g13660d	6.9905
		17.4.1	hormone metabolism.cytokinin.synthesis-degradation	bnaa10g24690d	5.40287
		17.5.2	hormone metabolism.ethylene.signal transduction	bnac05g04210d	5.37876
		17.3.1.1.5	hormone metabolism.brassinosteroid.synthesis-degradation.BRs.metabolic regulation	bnac08g17160d	5.05947
		17.8.1.1.5	hormone metabolism.salicylic acid.synthesis-degradation.synthesis.SA glucosyltransferase ester and ether bond making SGE, SAG	bnac04g03110d	4.96509
		17.5.2	hormone metabolism.ethylene.signal transduction	bnaa09g50010d	4.88356
		17.5.2	hormone metabolism.ethylene.signal transduction	bnaa10g04090d	4.78498
		17.5.2	hormone metabolism.ethylene.signal transduction	bnac08g44670d	4.73769
		17.7.1.5	hormone metabolism.jasmonate.synthesis-degradation.12-Oxo-PDA-reductase	bnacnng06830d	4.73556
		17.5.2	hormone metabolism.ethylene.signal transduction	bnaa07g06750d	4.72325
		17.5.1.1	hormone metabolism.ethylene.synthesis-degradation.1-aminocyclopropane-1-carboxylate synthase	bnaa10g00470d	4.47423
		17.2.3	hormone metabolism.auxin.induced-regulated-responsive-activated	bnaa01g05190d	4.37375
		17.2.1	hormone metabolism.auxin.synthesis-degradation	bnac05g03670d	4.24341
		17.7.1.2	hormone metabolism.jasmonate.synthesis-degradation.lipoxygenase	bnaa01g21450d	4.21134
		17.5.2	hormone metabolism.ethylene.signal transduction	bnaa01g23940d	3.9777
		17.2.3	hormone metabolism.auxin.induced-regulated-responsive-activated	bnaa06g01730d	3.8984
		17.5.2	hormone metabolism.ethylene.signal transduction	bnac07g08350d	3.80116
		17.2.3	hormone metabolism.auxin.induced-regulated-responsive-activated	bnaa02g00790d	3.75972
		17.4.1	hormone metabolism.cytokinin.synthesis-degradation	bnac07g48390d	3.74506
		17.8.1.1.5	hormone metabolism.salicylic acid.synthesis-degradation.synthesis.SA glucosyltransferase ester and ether bond making SGE, SAG	bnac03g72710d	3.58128
		17.5.2	hormone metabolism.ethylene.signal transduction	bnac09g17590d	3.53496
		17.2.1	hormone metabolism.auxin.synthesis-degradation	bnacnng75490d	3.4987
		17.8.1	hormone metabolism.salicylic acid.synthesis-degradation	bnaa08g28350d	3.49565
		17.5.2	hormone metabolism.ethylene.signal transduction	bnaanng25820d	3.48135
		17.5.1.1	hormone metabolism.ethylene.synthesis-degradation.1-aminocyclopropane-1-carboxylate synthase	bnac05g00530d	3.47311
		17.5.1	hormone metabolism.ethylene.synthesis-degradation	bnaa10g27780d	3.32409
		17.2.3	hormone metabolism.auxin.induced-regulated-responsive-activated	bnac01g37180d	3.3104
		17.5.1	hormone metabolism.ethylene.synthesis-degradation	bnaa03g56140d	3.29253
		17.5.2	hormone metabolism.ethylene.signal transduction	bnacnng69330d	3.24336
		17.3.1.2.99	hormone metabolism.brassinosteroid.synthesis-degradation.sterols.other	bnac04g28910d	3.23429
		17.5.3	hormone metabolism.ethylene.induced-regulated-responsive-activated	bnaa07g05600d	3.20992
		17.1.1	hormone metabolism.abscisic acid.synthesis-degradation	bnaa06g20180d	3.19047
		17.5.1	hormone metabolism.ethylene.synthesis-degradation	bnac03g11850d	3.18586
		17.3.1.1.99	hormone metabolism.brassinosteroid.synthesis-degradation.BRs.other	bnac07g25950d	3.15655
		17.3.1.1.5	hormone metabolism.brassinosteroid.synthesis-degradation.BRs.metabolic regulation	bnaa02g27280d	3.10711
		17.8.1.1.4	hormone metabolism.salicylic acid.synthesis-degradation.synthesis.SA glucosyltransferase ether bond making SAG	bnaa05g03590d	3.07382
		17.2.3	hormone metabolism.auxin.induced-regulated-responsive-activated	bnaanng09080d	3.04372
		17.5.2	hormone metabolism.ethylene.signal transduction	bnaanng06940d	3.01757
		17.7.3	hormone metabolism.jasmonate.induced-regulated-responsive-activated	bnaa06g30390d	2.8986
		17.2.3	hormone metabolism.auxin.induced-regulated-responsive-activated	bnac08g19010d	2.87945
		17.5.2	hormone metabolism.ethylene.signal transduction	bnac07g08360d	2.86393
		17.8.1.1.5	hormone metabolism.salicylic acid.synthesis-degradation.synthesis.SA glucosyltransferase ester and ether bond making SGE, SAG	bnaanng19430d	2.86059
		17.2.3	hormone metabolism.auxin.induced-regulated-responsive-activated	bnaa01g28900d	2.8015
		17.2.3	hormone metabolism.auxin.induced-regulated-responsive-activated	bnaa01g16450d	2.77743
		17.1.2	hormone metabolism.abscisic acid.signal transduction	bnaa01g15250d	2.76541
		17.5.2	hormone metabolism.ethylene.signal transduction	bnac08g00620d	2.7117
		17.2.1	hormone metabolism.auxin.synthesis-degradation	bnaanng33940d	2.7087
		17.7.1.2	hormone metabolism.jasmonate.synthesis-degradation.lipoxygenase	bnacnng70330d	2.7019
		17.5.1.2	hormone metabolism.ethylene.synthesis-degradation.1-aminocyclopropane-1-carboxylate oxidase	bnacnng67880d	2.6733
		17.5.2	hormone metabolism.ethylene.signal transduction	bnaa06g01090d	2.59805
		17.5.2	hormone metabolism.ethylene.signal transduction	bnaa09g05710d	2.58415
		17.5.1.2	hormone metabolism.ethylene.synthesis-degradation.1-aminocyclopropane-1-carboxylate oxidase	bnaanng21950d	2.57002
		17.8.1.1.5	hormone metabolism.salicylic acid.synthesis-degradation.synthesis.SA glucosyltransferase ester and ether bond making SGE, SAG	bnac03g24530d	2.55421
		17.5.2	hormone metabolism.ethylene.signal transduction	bnac01g31050d	2.54948
		17.6.1.13	hormone metabolism.gibberelin.synthesis-degradation.GA2 oxidase	bnac04g02480d	2.49272
		17.5.2	hormone metabolism.ethylene.signal transduction	bnaa09g16520d	2.47639
		17.2.3	hormone metabolism.auxin.induced-regulated-responsive-activated	bnac01g19640d	2.47421
		17.2.1	hormone metabolism.auxin.synthesis-degradation	bnaa06g38980d	2.46584
		17.5.1.2	hormone metabolism.ethylene.synthesis-degradation.1-aminocyclopropane-1-carboxylate oxidase	bnaa09g13300d	2.44901
		17.3.2.1	hormone metabolism.brassinosteroid.signal transduction.BRI	bnaa05g25910d	2.44186
		17.2.3	hormone metabolism.auxin.induced-regulated-responsive-activated	bnaa07g11670d	2.35779
		17.6.3	hormone metabolism.gibberelin.induced-regulated-responsive-activated	bnac03g11560d	2.32642
		17.8.1.1.5	hormone metabolism.salicylic acid.synthesis-degradation.synthesis.SA glucosyltransferase ester and ether bond making SGE, SAG	bnac03g72720d	2.32476
		17.6.3	hormone metabolism.gibberelin.induced-regulated-responsive-activated	bnaa03g05320d	2.31617
		17.2.2	hormone metabolism.auxin.signal transduction	bnac08g12460d	2.31264
		17.2.1	hormone metabolism.auxin.synthesis-degradation	bnac03g54910d	2.26076
		17.2.3	hormone metabolism.auxin.induced-regulated-responsive-activated	bnacnng73150d	2.25318
		17.1.3	hormone metabolism.abscisic acid.induced-regulated-responsive-activated	bnac03g03510d	2.24716
		17.3.1.1.99	hormone metabolism.brassinosteroid.synthesis-degradation.BRs.other	bnaanng21530d	2.23398
		17.3.1.1.3	hormone metabolism.brassinosteroid.synthesis-degradation.BRs.CPD	bnaa10g24860d	2.2168
		17.2.3	hormone metabolism.auxin.induced-regulated-responsive-activated	bnac08g12490d	2.19885
		17.1.3	hormone metabolism.abscisic acid.induced-regulated-responsive-activated	bnaa03g02500d	2.18044
		17.6.3	hormone metabolism.gibberelin.induced-regulated-responsive-activated	bnaa07g37810d	2.17685
		17.6.3	hormone metabolism.gibberelin.induced-regulated-responsive-activated	bnaa09g55070d	2.16817
		17.5.2	hormone metabolism.ethylene.signal transduction	bnacnng36390d	2.15213
		17.6.3	hormone metabolism.gibberelin.induced-regulated-responsive-activated	bnaa10g20830d	2.14364
		17.5.2	hormone metabolism.ethylene.signal transduction	bnacnng68360d	2.08455
		17.2.3	hormone metabolism.auxin.induced-regulated-responsive-activated	bnac06g24340d	2.03147
		17.7.3	hormone metabolism.jasmonate.induced-regulated-responsive-activated	bnaa02g29990d	1.99278
		17.5.1.2	hormone metabolism.ethylene.synthesis-degradation.1-aminocyclopropane-1-carboxylate oxidase	bnaanng12450d	1.99044
		17.5.2	hormone metabolism.ethylene.signal transduction	bnac08g21640d	1.95633
		17.5.3	hormone metabolism.ethylene.induced-regulated-responsive-activated	bnac07g07150d	1.94436
		17.2.2	hormone metabolism.auxin.signal transduction	bnaa02g26940d	1.89218
		17.6.1.13	hormone metabolism.gibberelin.synthesis-degradation.GA2 oxidase	bnac07g09260d	1.82607
		17.3.3	hormone metabolism.brassinosteroid.induced-regulated-responsive-activated	bnacnng20990d	1.81177
		17.5.2	hormone metabolism.ethylene.signal transduction	bnac04g51810d	1.80934
		17.7.3	hormone metabolism.jasmonate.induced-regulated-responsive-activated	bnac02g38400d	1.77919
		17.5.2	hormone metabolism.ethylene.signal transduction	bnac03g17400d	1.76132
		17.3.1.1.3	hormone metabolism.brassinosteroid.synthesis-degradation.BRs.CPD	bnac09g49790d	1.74219
	Co-factor and vitamine metabolism
		18.1.1	Co-factor and vitamine metabolism.molybdenum cofactor.gephyrin	bnaa03g08200d	1.80363
		18.1	Co-factor and vitamine metabolism.molybdenum cofactor	bnac04g03060d	1.99412
		18	Co-factor and vitamine metabolism	bnaa02g06220d	2.168
		18.3.1	Co-factor and vitamine metabolism.riboflavin.GTP cyclohydrolase II	bnaa09g06790d	2.25168
		18.3.2	Co-factor and vitamine metabolism.riboflavin.riboflavin synthase	bnaa04g25520d	2.32714
		18	Co-factor and vitamine metabolism	bnaanng00210d	2.37407
		18.4.1	Co-factor and vitamine metabolism.pantothenate.branched-chain amino acid aminotransferase	bnac05g07800d	2.61249
		18.4.1	Co-factor and vitamine metabolism.pantothenate.branched-chain amino acid aminotransferase	bnaa06g37960d	2.67027
		18.2	Co-factor and vitamine metabolism.thiamine	bnac04g28590d	2.90419
		18.4.1	Co-factor and vitamine metabolism.pantothenate.branched-chain amino acid aminotransferase	bnac05g07810d	3.55257
		18.7	Co-factor and vitamine metabolism.iron-sulphur clusters	bnac06g28970d	4.10043
		18.7	Co-factor and vitamine metabolism.iron-sulphur clusters	bnaanng14080d	4.52283
	tetrapyrrole synthesis
		19.1	tetrapyrrole synthesis.glu-tRNA synthetase	bnaa03g37290d	2.10059
	stress
		20.2.1	stress.abiotic.heat	bnac03g03860d	1.74201
		20.2.4	stress.abiotic.touch/wounding	bnac07g50660d	1.75028
		20.1	stress.biotic	bnaa06g31160d	1.75267
		20.1.7	stress.biotic.PR-proteins	bnaa03g38380d	1.83853
		20.2.3	stress.abiotic.drought/salt	bnac08g10180d	1.8759
		20.1.1	stress.biotic.respiratory burst	bnac08g42780d	1.88428
		20.1	stress.biotic	bnaa03g16830d	1.91711
		20.1	stress.biotic	bnac03g08660d	1.95546
		20.2.99	stress.abiotic.unspecified	bnac04g00160d	1.98687
		20.1.7	stress.biotic.PR-proteins	bnac03g68480d	2.02548
		20.1	stress.biotic	bnac04g53030d	2.10664
		20.1.7	stress.biotic.PR-proteins	bnaa09g23590d	2.12651
		20.2.99	stress.abiotic.unspecified	bnaa04g29300d	2.18916
		20.1.7	stress.biotic.PR-proteins	bnaa06g26150d	2.19817
		20.1	stress.biotic	bnac06g12110d	2.21279
		20.1.7.6	stress.biotic.PR-proteins.proteinase inhibitors	bnaa09g03390d	2.25111
		20.1	stress.biotic	bnaa03g28770d	2.28668
		20.2.1	stress.abiotic.heat	bnaa01g13780d	2.30949
		20.1.7.6.1	stress.biotic.PR-proteins.proteinase inhibitors.trypsin inhibitor	bnac04g49020d	2.32027
		20.2.99	stress.abiotic.unspecified	bnaa03g19030d	2.35764
		20.2.1	stress.abiotic.heat	bnac07g33580d	2.3621
		20.1	stress.biotic	bnac01g04530d	2.36807
		20.2	stress.abiotic	bnac01g41460d	2.42011
		20.1	stress.biotic	bnaa07g34370d	2.4347
		20.1.7.6.1	stress.biotic.PR-proteins.proteinase inhibitors.trypsin inhibitor	bnaa08g22890d	2.45322
		20.1.7	stress.biotic.PR-proteins	bnaa09g13280d	2.45644
		20.1.1	stress.biotic.respiratory burst	bnaa09g48550d	2.47234
		20.2.99	stress.abiotic.unspecified	bnaa07g37570d	2.48958
		20.2	stress.abiotic	bnaa04g29550d	2.49229
		20.1	stress.biotic	bnac03g33900d	2.49315
		20.1.7	stress.biotic.PR-proteins	bnac09g49630d	2.50328
		20.1.3.1	stress.biotic.signalling.MLO-like	bnaa03g60240d	2.54737
		20.1	stress.biotic	bnac08g25210d	2.60581
		20.2	stress.abiotic	bnac04g00110d	2.64094
		20.1	stress.biotic	bnaa04g07850d	2.66166
		20.1.7	stress.biotic.PR-proteins	bnac07g24600d	2.71709
		20.1.2	stress.biotic.receptors	bnaa08g20170d	2.75584
		20.1.1	stress.biotic.respiratory burst	bnac08g42790d	2.76488
		20.2.4	stress.abiotic.touch/wounding	bnac03g57130d	2.81957
		20.2.99	stress.abiotic.unspecified	bnaa05g00280d	2.83021
		20.1	stress.biotic	bnaa05g16320d	2.83447
		20.1	stress.biotic	bnacnng39650d	2.89072
		20.1.7.6.1	stress.biotic.PR-proteins.proteinase inhibitors.trypsin inhibitor	bnaa02g15920d	2.90745
		20.1	stress.biotic	bnac03g45470d	2.91968
		20.1.7.6.1	stress.biotic.PR-proteins.proteinase inhibitors.trypsin inhibitor	bnac06g34290d	2.93849
		20.1.3.1	stress.biotic.signalling.MLO-like	bnac01g29530d	2.96731
		20.2.1	stress.abiotic.heat	bnac06g40110d	3.02458
		20.1	stress.biotic	bnaa03g28780d	3.0528
		20.2.99	stress.abiotic.unspecified	bnaa05g05420d	3.08305
		20.1	stress.biotic	bnaa05g08640d	3.11446
		20.2.3	stress.abiotic.drought/salt	bnaa08g05680d	3.1272
		20.1.3.1	stress.biotic.signalling.MLO-like	bnaa01g22680d	3.13522
		20.1	stress.biotic	bnac05g01140d	3.15652
		20.1.7	stress.biotic.PR-proteins	bnaa05g25750d	3.15967
		20.2.99	stress.abiotic.unspecified	bnaa01g15550d	3.18585
		20.1	stress.biotic	bnaa09g44230d	3.19254
		20.2.1	stress.abiotic.heat	bnaa07g02950d	3.37088
		20.2.1	stress.abiotic.heat	bnaa09g09350d	3.41483
		20.1.7	stress.biotic.PR-proteins	bnaa03g38630d	3.43939
		20.2.99	stress.abiotic.unspecified	bnac04g04830d	3.45849
		20.1.7.6.1	stress.biotic.PR-proteins.proteinase inhibitors.trypsin inhibitor	bnaa07g30020d	3.47474
		20.2.1	stress.abiotic.heat	bnac03g48110d	3.48792
		20.1	stress.biotic	bnaa05g03430d	3.49632
		20.1	stress.biotic	bnac05g40680d	3.49855
		20.2.3	stress.abiotic.drought/salt	bnac01g13570d	3.51296
		20.1.7	stress.biotic.PR-proteins	bnaa07g30490d	3.52803
		20.1	stress.biotic	bnaunng03570d	3.53871
		20.1.7.12	stress.biotic.PR-proteins.plant defensins	bnac06g22120d	3.5393
		20.1.7.6.1	stress.biotic.PR-proteins.proteinase inhibitors.trypsin inhibitor	bnaa07g22750d	3.59982
		20.2.99	stress.abiotic.unspecified	bnaa01g31900d	3.64682
		20.1	stress.biotic	bnac03g19370d	3.67971
		20.1	stress.biotic	bnaa08g18860d	3.71641
		20.1.7	stress.biotic.PR-proteins	bnac06g34090d	3.73887
		20.2.3	stress.abiotic.drought/salt	bnaa01g11920d	3.75299
		20.1.7	stress.biotic.PR-proteins	bnac03g47360d	3.78364
		20.1	stress.biotic	bnac04g08440d	3.8107
		20.1	stress.biotic	bnaa03g56430d	3.81591
		20.1	stress.biotic	bnaa01g34980d	3.82877
		20.1	stress.biotic	bnaa04g25220d	3.8618
		20.2.99	stress.abiotic.unspecified	bnaa10g17330d	3.88352
		20.1.7.12	stress.biotic.PR-proteins.plant defensins	bnac04g52990d	3.94148
		20.1	stress.biotic	bnaa10g05680d	3.96541
		20.1	stress.biotic	bnaa05g26640d	4.04983
		20.1	stress.biotic	bnac04g45990d	4.06447
		20.1.7.6.1	stress.biotic.PR-proteins.proteinase inhibitors.trypsin inhibitor	bnac08g17590d	4.07386
		20.1	stress.biotic	bnac04g08450d	4.08543
		20.1.7	stress.biotic.PR-proteins	bnaa08g15060d	4.08854
		20.1.5	stress.biotic.regulation of transcription	bnac09g18980d	4.09227
		20.1.7	stress.biotic.PR-proteins	bnac03g62140d	4.15233
		20.1	stress.biotic	bnaa03g20310d	4.17732
		20.1	stress.biotic	bnaa03g32280d	4.20299
		20.1.7	stress.biotic.PR-proteins	bnaunng00480d	4.20752
		20.1	stress.biotic	bnaa05g07580d	4.23646
		20.2.99	stress.abiotic.unspecified	bnac07g13240d	4.23646
		20.1.7.6.1	stress.biotic.PR-proteins.proteinase inhibitors.trypsin inhibitor	bnac06g33470d	4.32157
		20.1	stress.biotic	bnac04g09720d	4.34197
		20.1	stress.biotic	bnaa04g25230d	4.35589
		20.1.7.12	stress.biotic.PR-proteins.plant defensins	bnac04g02990d	4.37401
		20.1.7	stress.biotic.PR-proteins	bnaa06g13410d	4.55916
		20.1	stress.biotic	bnac05g14950d	4.62781
		20.1	stress.biotic	bnaa03g28760d	4.68654
		20.1.2	stress.biotic.receptors	bnac07g04100d	4.80252
		20.1	stress.biotic	bnacnng25340d	4.88486
		20.1.7.12	stress.biotic.PR-proteins.plant defensins	bnaa05g03390d	5.0834
		20.2.1	stress.abiotic.heat	bnac09g34720d	5.1283
		20.1	stress.biotic	bnac03g37570d	5.16005
		20.1	stress.biotic	bnaa03g20300d	5.3959
		20.1.7.6.1	stress.biotic.PR-proteins.proteinase inhibitors.trypsin inhibitor	bnac06g23700d	5.42318
		20.2	stress.abiotic	bnaa02g21660d	5.45981
		20.1	stress.biotic	bnac03g24280d	5.54339
		20.1.7.6.1	stress.biotic.PR-proteins.proteinase inhibitors.trypsin inhibitor	bnaa05g03400d	5.60226
		20.1.7.6.1	stress.biotic.PR-proteins.proteinase inhibitors.trypsin inhibitor	bnaunng02310d	5.61296
		20.1.7.6.1	stress.biotic.PR-proteins.proteinase inhibitors.trypsin inhibitor	bnac06g23690d	6.05068
		20.2	stress.abiotic	bnaa05g33880d	6.22415
		20.1	stress.biotic	bnaa08g22090d	6.28449
		20.1	stress.biotic	bnac08g18720d	6.80582
		20.1.7.6.1	stress.biotic.PR-proteins.proteinase inhibitors.trypsin inhibitor	bnaa07g30710d	6.97422
		20.1	stress.biotic	bnaa01g03260d	7.30542
	redox
		21.6	redox.dismutases and catalases	bnaa09g10710d	1.76983
		21.2.2	redox.ascorbate and glutathione.glutathione	bnaa04g04050d	1.81756
		21.1.1	redox.thioredoxin.PDIL	bnaanng12480d	1.82313
		21.2.2	redox.ascorbate and glutathione.glutathione	bnaa03g49440d	1.89125
		21.2.2	redox.ascorbate and glutathione.glutathione	bnac07g41840d	1.98861
		21.2.2	redox.ascorbate and glutathione.glutathione	bnaa09g03700d	2.00611
		21.2.2	redox.ascorbate and glutathione.glutathione	bnac01g41470d	2.02683
		21.2	redox.ascorbate and glutathione	bnaa09g33250d	2.03056
		21.2	redox.ascorbate and glutathione	bnaanng41830d	2.03509
		21.99	redox.misc	bnaa02g10220d	2.04155
		21.2	redox.ascorbate and glutathione	bnaa05g21110d	2.09539
		21.2	redox.ascorbate and glutathione	bnaa03g35030d	2.19056
		21.6	redox.dismutases and catalases	bnac07g15270d	2.25095
		21.6	redox.dismutases and catalases	bnac07g39340d	2.28289
		21.6	redox.dismutases and catalases	bnaa06g05150d	2.29095
		21.2.1	redox.ascorbate and glutathione.ascorbate	bnaa01g27190d	2.38468
		21.1.1	redox.thioredoxin.PDIL	bnac06g38200d	2.45503
		21.2	redox.ascorbate and glutathione	bnac03g40740d	2.49915
		21.2	redox.ascorbate and glutathione	bnaa04g27110d	2.54734
		21.2.2	redox.ascorbate and glutathione.glutathione	bnaa01g12900d	2.55958
		21.1	redox.thioredoxin	bnacnng25840d	2.66855
		21.2	redox.ascorbate and glutathione	bnaa02g11010d	3.13548
		21.4	redox.glutaredoxins	bnaa10g02210d	3.1718
		21.1.1	redox.thioredoxin.PDIL	bnaa02g06190d	3.20554
		21.2	redox.ascorbate and glutathione	bnac03g40750d	3.32678
		21.1	redox.thioredoxin	bnac03g69530d	3.40202
		21.4	redox.glutaredoxins	bnac05g02130d	3.60605
		21.2.1	redox.ascorbate and glutathione.ascorbate	bnaa02g35980d	3.81591
		21.2	redox.ascorbate and glutathione	bnaa03g35040d	4.44002
		21.3	redox.heme	bnaanng36930d	4.71325
	nucleotide metabolism
		23.3	nucleotide metabolism.salvage	bnac05g20350d	4.35589
		23.2	nucleotide metabolism.degradation	bnaa10g08220d	3.01089
		23.5.4	nucleotide metabolism.deoxynucleotide metabolism.ribonucleoside-diphosphate reductase	bnaa06g32440d	2.86272
		23.3.1.1	nucleotide metabolism.salvage.phosphoribosyltransferases.aprt	bnaa07g19820d	2.85866
		23.4.99	nucleotide metabolism.phosphotransfer and pyrophosphatases.misc	bnaa09g09560d	2.84157
		23.2	nucleotide metabolism.degradation	bnaa01g02300d	2.8328
		23.2	nucleotide metabolism.degradation	bnaa09g00610d	2.74028
		23.1.3	nucleotide metabolism.synthesis.PRS-PP	bnaa05g08630d	2.72987
		23.2	nucleotide metabolism.degradation	bnac01g03570d	2.55815
		23.1.1.10	nucleotide metabolism.synthesis.pyrimidine.CTP synthetase	bnac07g08770d	2.51799
		23.1.3	nucleotide metabolism.synthesis.PRS-PP	bnaa06g06560d	2.40567
		23.2	nucleotide metabolism.degradation	bnaa10g16150d	2.38845
		23.5.4	nucleotide metabolism.deoxynucleotide metabolism.ribonucleoside-diphosphate reductase	bnac07g48980d	2.3019
		23.2.1.5	nucleotide metabolism.degradation.pyrimidine.beta-ureidopropionase	bnaa09g06820d	2.22927
		23.5.4	nucleotide metabolism.deoxynucleotide metabolism.ribonucleoside-diphosphate reductase	bnaa08g16560d	2.19493
		23.4.99	nucleotide metabolism.phosphotransfer and pyrophosphatases.misc	bnac03g03880d	2.0909
		23.1.3	nucleotide metabolism.synthesis.PRS-PP	bnac04g09710d	2.08467
		23.1.1.10	nucleotide metabolism.synthesis.pyrimidine.CTP synthetase	bnaa07g07050d	2.06015
		23.5.4	nucleotide metabolism.deoxynucleotide metabolism.ribonucleoside-diphosphate reductase	bnaa02g28570d	2.02444
		23.4.99	nucleotide metabolism.phosphotransfer and pyrophosphatases.misc	bnaa09g36870d	1.87265
		23.1.99	nucleotide metabolism.synthesis.unspecified	bnac03g77460d	1.83376
		23.1.2.1	nucleotide metabolism.synthesis.purine.amidophosphoribosyltransferase	bnaa07g03650d	1.79621
	Biodegradation of Xenobiotics
		24.2	Biodegradation of Xenobiotics.lactoylglutathione lyase	bnac02g46640d	2.21252
		24.2	Biodegradation of Xenobiotics.lactoylglutathione lyase	bnac08g16660d	2.83933
		24.2	Biodegradation of Xenobiotics.lactoylglutathione lyase	bnac05g11680d	2.99963
		24	Biodegradation of Xenobiotics	bnaa10g18250d	3.05914
		24.2	Biodegradation of Xenobiotics.lactoylglutathione lyase	bnaa06g10060d	3.31241
		24.2	Biodegradation of Xenobiotics.lactoylglutathione lyase	bnaa02g19970d	5.31042
	C1-metabolism
		25.6	C1-metabolism.methylenetetrahydrofolate reductase	bnac04g03400d	1.83813
		25.1	C1-metabolism.formate dehydrogenase	bnac09g42760d	2.05486
		25.1	C1-metabolism.formate dehydrogenase	bnaa10g19070d	2.27354
		25.2	C1-metabolism.formate-tetrahydrofolate ligase	bnaa06g02790d	2.30001
		25.7	C1-metabolism.GTP cyclohydrolase I	bnaa01g32400d	2.4913
		25.8	C1-metabolism.tetrahydrofolate synthase	bnac03g02330d	3.62909
		25.1	C1-metabolism.formate dehydrogenase	bnaa02g02310d	5.23263
	misc
		26.22	misc.short chain dehydrogenase/reductase (SDR)	bnaa09g42190d	1.75835
		26.12	misc.peroxidases	bnac01g31810d	1.77848
		26.1	misc.cytochrome P450	bnaa09g41580d	1.78773
		26.1	misc.misc2	bnaa01g23700d	1.80182
		26.2	misc.UDP glucosyl and glucoronyl transferases	bnaa09g30680d	1.80992
		26.11.1	misc.alcohol dehydrogenases.cinnamyl alcohol dehydrogenase	bnac05g07040d	1.8432
		26.12	misc.peroxidases	bnac01g02300d	1.85408
		26.1	misc.cytochrome P450	bnaa05g24900d	1.85885
		26.1	misc.cytochrome P450	bnaa08g10430d	1.86525
		26.1	misc.cytochrome P450	bnac09g30400d	1.87177
		26.1	misc.misc2	bnac04g38440d	1.88051
		26.8	misc.nitrilases, *nitrile lyases, berberine bridge enzymes, reticuline oxidases, troponine reductases	bnac02g09450d	1.89309
		26.3	misc.gluco-, galacto- and mannosidases	bnaa04g25750d	1.89675
		26.3	misc.gluco-, galacto- and mannosidases	bnac04g26290d	1.89818
		26.9	misc.glutathione S transferases	bnaa03g44280d	1.90098
		26.13	misc.acid and other phosphatases	bnaa09g21350d	1.91927
		26.1	misc.cytochrome P450	bnaa01g34610d	1.92106
		26.22	misc.short chain dehydrogenase/reductase (SDR)	bnaa01g33800d	1.93044
		26.1	misc.cytochrome P450	bnaa05g24910d	1.93803
		26.5	misc.acyl transferases	bnac07g23920d	1.93824
		26.2	misc.UDP glucosyl and glucoronyl transferases	bnac04g08460d	1.95227
		26.3.1	misc.gluco-, galacto- and mannosidases.alpha-galactosidase	bnac03g50520d	1.95227
		26.8	misc.nitrilases, *nitrile lyases, berberine bridge enzymes, reticuline oxidases, troponine reductases	bnaa04g17120d	1.95444
		26.8	misc.nitrilases, *nitrile lyases, berberine bridge enzymes, reticuline oxidases, troponine reductases	bnaa05g12670d	1.95827
		26.11	misc.alcohol dehydrogenases	bnaanng05540d	1.97031
		26.1	misc.cytochrome P450	bnaa04g00950d	1.99473
		26.3	misc.gluco-, galacto- and mannosidases	bnac08g30360d	1.99872
		26.28	misc.GDSL-motif lipase	bnaa08g00970d	2.00559
		26.5	misc.acyl transferases	bnac07g32270d	2.00805
		26.11.1	misc.alcohol dehydrogenases.cinnamyl alcohol dehydrogenase	bnaanng25870d	2.01089
		26.1	misc.misc2	bnac08g22490d	2.01119
		26.2	misc.UDP glucosyl and glucoronyl transferases	bnaa05g07450d	2.02864
		26.3	misc.gluco-, galacto- and mannosidases	bnac05g01470d	2.03743
		26.5	misc.acyl transferases	bnaa03g41350d	2.03968
		26.3	misc.gluco-, galacto- and mannosidases	bnac09g50410d	2.04323
		26.1	misc.cytochrome P450	bnaa05g00940d	2.04639
		26.21	misc.protease inhibitor/seed storage/lipid transfer protein (LTP) family protein	bnac03g29580d	2.05785
		26.9	misc.glutathione S transferases	bnaa09g19060d	2.06669
		26.6	misc.O-methyl transferases	bnac05g16360d	2.08151
		26.7	misc.oxidases - copper, flavone etc	bnac07g47720d	2.08384
		26.12	misc.peroxidases	bnaanng19770d	2.09408
		26.4	misc.beta 1,3 glucan hydrolases	bnac03g56580d	2.13849
		26.2	misc.UDP glucosyl and glucoronyl transferases	bnac07g50050d	2.14322
		26.3.2	misc.gluco-, galacto- and mannosidases.beta-galactosidase	bnaa02g33920d	2.15324
		26.4.1	misc.beta 1,3 glucan hydrolases.glucan endo-1,3-beta-glucosidase	bnacnng07500d	2.15412
		26.12	misc.peroxidases	bnaa01g36520d	2.18143
		26.1	misc.cytochrome P450	bnaa01g00590d	2.18173
		26.8	misc.nitrilases, *nitrile lyases, berberine bridge enzymes, reticuline oxidases, troponine reductases	bnac01g12350d	2.18768
		26.7	misc.oxidases - copper, flavone etc	bnaa04g24530d	2.19854
		26.1	misc.cytochrome P450	bnacnng36830d	2.20034
		26.5	misc.acyl transferases	bnaa01g19390d	2.21765
		26.1	misc.cytochrome P450	bnaa10g07170d	2.21903
		26.2	misc.UDP glucosyl and glucoronyl transferases	bnac09g54350d	2.23218
		26.8	misc.nitrilases, *nitrile lyases, berberine bridge enzymes, reticuline oxidases, troponine reductases	bnaa09g28890d	2.23411
		26.16	misc.myrosinases-lectin-jacalin	bnacnng78710d	2.23424
		26.8	misc.nitrilases, *nitrile lyases, berberine bridge enzymes, reticuline oxidases, troponine reductases	bnaa02g05560d	2.23829
		26.12	misc.peroxidases	bnaanng01300d	2.24099
		26.12	misc.peroxidases	bnaa10g25070d	2.24336
		26.11	misc.alcohol dehydrogenases	bnacnng45600d	2.25056
		26.22	misc.short chain dehydrogenase/reductase (SDR)	bnaa03g21640d	2.25583
		26.6	misc.O-methyl transferases	bnaa08g21450d	2.26157
		26.9	misc.glutathione S transferases	bnaa02g20640d	2.2657
		26.4.1	misc.beta 1,3 glucan hydrolases.glucan endo-1,3-beta-glucosidase	bnac04g24500d	2.28658
		26.8	misc.nitrilases, *nitrile lyases, berberine bridge enzymes, reticuline oxidases, troponine reductases	bnaanng31480d	2.28847
		26.14	misc.oxygenases	bnaa01g29440d	2.30012
		26.21	misc.protease inhibitor/seed storage/lipid transfer protein (LTP) family protein	bnaa03g25180d	2.30012
		26.2	misc.UDP glucosyl and glucoronyl transferases	bnac07g05000d	2.30695
		26.2	misc.UDP glucosyl and glucoronyl transferases	bnac06g15670d	2.3303
		26.11	misc.alcohol dehydrogenases	bnaa08g20830d	2.33628
		26.12	misc.peroxidases	bnaa02g34070d	2.33758
		26.1	misc.cytochrome P450	bnaanng36890d	2.35312
		26.6	misc.O-methyl transferases	bnac07g14640d	2.36957
		26.1	misc.cytochrome P450	bnacnng50450d	2.37009
		26.28	misc.GDSL-motif lipase	bnac06g10380d	2.37183
		26.3	misc.gluco-, galacto- and mannosidases	bnaa09g55500d	2.38803
		26.2	misc.UDP glucosyl and glucoronyl transferases	bnaa05g29310d	2.39093
		26.22	misc.short chain dehydrogenase/reductase (SDR)	bnac03g72470d	2.39468
		26.1	misc.cytochrome P450	bnac02g40820d	2.40144
		26.13	misc.acid and other phosphatases	bnac03g46400d	2.40612
		26.1	misc.misc2	bnaanng33020d	2.41607
		26.8	misc.nitrilases, *nitrile lyases, berberine bridge enzymes, reticuline oxidases, troponine reductases	bnaa05g35550d	2.41939
		26.4	misc.beta 1,3 glucan hydrolases	bnaa08g24230d	2.44214
		26.2	misc.UDP glucosyl and glucoronyl transferases	bnaa01g18530d	2.44562
		26.22	misc.short chain dehydrogenase/reductase (SDR)	bnacnng14680d	2.45262
		26.19	misc.plastocyanin-like	bnac03g25000d	2.45437
		26.11	misc.alcohol dehydrogenases	bnaanng36660d	2.46785
		26.8	misc.nitrilases, *nitrile lyases, berberine bridge enzymes, reticuline oxidases, troponine reductases	bnacnng61850d	2.47234
		26.6	misc.O-methyl transferases	bnaa07g11070d	2.4994
		26.9	misc.glutathione S transferases	bnaa06g34160d	2.53724
		26.1	misc.cytochrome P450	bnaa08g13140d	2.55726
		26.1	misc.misc2	bnac01g30540d	2.5575
		26.9	misc.glutathione S transferases	bnaa03g26130d	2.55765
		26.8	misc.nitrilases, *nitrile lyases, berberine bridge enzymes, reticuline oxidases, troponine reductases	bnac04g36020d	2.57349
		26.3	misc.gluco-, galacto- and mannosidases	bnaa05g03980d	2.58438
		26.8	misc.nitrilases, *nitrile lyases, berberine bridge enzymes, reticuline oxidases, troponine reductases	bnaa01g00900d	2.5976
		26.1	misc.cytochrome P450	bnaa05g09340d	2.61354
		26.21	misc.protease inhibitor/seed storage/lipid transfer protein (LTP) family protein	bnaa08g05650d	2.61757
		26.1	misc.cytochrome P450	bnaa05g28270d	2.62124
		26.22	misc.short chain dehydrogenase/reductase (SDR)	bnac03g64870d	2.62926
		26.7	misc.oxidases - copper, flavone etc	bnaa06g40840d	2.63084
		26.2	misc.UDP glucosyl and glucoronyl transferases	bnac01g41850d	2.65861
		26.2	misc.UDP glucosyl and glucoronyl transferases	bnaa08g21370d	2.6607
		26.3.2	misc.gluco-, galacto- and mannosidases.beta-galactosidase	bnaa01g15330d	2.66577
		26.4.1	misc.beta 1,3 glucan hydrolases.glucan endo-1,3-beta-glucosidase	bnac08g28150d	2.69365
		26.3	misc.gluco-, galacto- and mannosidases	bnac05g45310d	2.69529
		26.3.2	misc.gluco-, galacto- and mannosidases.beta-galactosidase	bnac03g13250d	2.69572
		26.12	misc.peroxidases	bnac04g34810d	2.69621
		26.6	misc.O-methyl transferases	bnac05g16350d	2.70254
		26.3.2	misc.gluco-, galacto- and mannosidases.beta-galactosidase	bnacnng68980d	2.70267
		26.12	misc.peroxidases	bnac09g50000d	2.71072
		26.1	misc.cytochrome P450	bnaa08g16100d	2.73122
		26.12	misc.peroxidases	bnac03g28220d	2.74417
		26.1	misc.cytochrome P450	bnaa06g03010d	2.77745
		26.7	misc.oxidases - copper, flavone etc	bnaa02g21420d	2.80498
		26.9	misc.glutathione S transferases	bnaa02g35770d	2.81363
		26.1	misc.cytochrome P450	bnacnng62240d	2.8157
		26.3	misc.gluco-, galacto- and mannosidases	bnac08g30370d	2.82393
		26.2	misc.UDP glucosyl and glucoronyl transferases	bnaa02g07200d	2.82578
		26.1	misc.cytochrome P450	bnaa01g13900d	2.83166
		26.12	misc.peroxidases	bnac09g25420d	2.8376
		26.9	misc.glutathione S transferases	bnaa09g00850d	2.85787
		26.13	misc.acid and other phosphatases	bnac05g50000d	2.86142
		26.22	misc.short chain dehydrogenase/reductase (SDR)	bnaa01g33760d	2.86393
		26.1	misc.cytochrome P450	bnac04g10740d	2.86691
		26.9	misc.glutathione S transferases	bnac08g37940d	2.87033
		26.16	misc.myrosinases-lectin-jacalin	bnaa01g28810d	2.88209
		26.9	misc.glutathione S transferases	bnac03g30880d	2.9015
		26.4	misc.beta 1,3 glucan hydrolases	bnacnng06930d	2.90301
		26.2	misc.UDP glucosyl and glucoronyl transferases	bnaa05g07600d	2.90918
		26.8	misc.nitrilases, *nitrile lyases, berberine bridge enzymes, reticuline oxidases, troponine reductases	bnaanng10050d	2.97117
		26.1	misc.misc2	bnaa09g31660d	2.97643
		26.12	misc.peroxidases	bnaa04g12860d	2.97966
		26.21	misc.protease inhibitor/seed storage/lipid transfer protein (LTP) family protein	bnaa01g18740d	2.98735
		26.1	misc.cytochrome P450	bnaa02g27830d	3.00068
		26.1	misc.cytochrome P450	bnac03g60820d	3.01053
		26.13	misc.acid and other phosphatases	bnac01g34650d	3.02408
		26.2	misc.UDP glucosyl and glucoronyl transferases	bnaa07g37770d	3.04372
		26.12	misc.peroxidases	bnaa01g00410d	3.05292
		26.1	misc.cytochrome P450	bnaa10g11290d	3.05711
		26.28	misc.GDSL-motif lipase	bnaa05g25220d	3.06242
		26.7	misc.oxidases - copper, flavone etc	bnaa04g20680d	3.07162
		26.19	misc.plastocyanin-like	bnac02g36760d	3.0754
		26.9	misc.glutathione S transferases	bnacnng49200d	3.09001
		26.16	misc.myrosinases-lectin-jacalin	bnaa05g24230d	3.0903
		26.9	misc.glutathione S transferases	bnaa07g28470d	3.10319
		26.2	misc.UDP glucosyl and glucoronyl transferases	bnac08g05930d	3.10443
		26.1	misc.cytochrome P450	bnaa04g00960d	3.11321
		26.2	misc.UDP glucosyl and glucoronyl transferases	bnac05g30300d	3.11723
		26.3	misc.gluco-, galacto- and mannosidases	bnac04g03720d	3.11973
		26.18	misc.invertase/pectin methylesterase inhibitor family protein	bnac09g13100d	3.12013
		26.16	misc.myrosinases-lectin-jacalin	bnaa09g47440d	3.13997
		26.22	misc.short chain dehydrogenase/reductase (SDR)	bnaa08g10180d	3.14901
		26.9	misc.glutathione S transferases	bnaa02g35760d	3.1532
		26.9	misc.glutathione S transferases	bnac06g25020d	3.15404
		26.1	misc.cytochrome P450	bnaa02g32130d	3.15582
		26.1	misc.cytochrome P450	bnac02g35940d	3.17229
		26.4	misc.beta 1,3 glucan hydrolases	bnaa07g08990d	3.18573
		26.1	misc.misc2	bnaunng02510d	3.18802
		26.13	misc.acid and other phosphatases	bnaa01g27810d	3.2169
		26.9	misc.glutathione S transferases	bnacnng19060d	3.25172
		26.16	misc.myrosinases-lectin-jacalin	bnaa04g23150d	3.26857
		26.6	misc.O-methyl transferases	bnaa07g11080d	3.27448
		26.1	misc.cytochrome P450	bnac03g13070d	3.28128
		26.22	misc.short chain dehydrogenase/reductase (SDR)	bnaa02g28260d	3.28314
		26.3	misc.gluco-, galacto- and mannosidases	bnac04g03790d	3.29148
		26.3	misc.gluco-, galacto- and mannosidases	bnac04g22420d	3.3005
		26.19	misc.plastocyanin-like	bnaa03g20930d	3.3045
		26.4.1	misc.beta 1,3 glucan hydrolases.glucan endo-1,3-beta-glucosidase	bnaa07g17230d	3.31047
		26.2	misc.UDP glucosyl and glucoronyl transferases	bnaa08g05710d	3.32492
		26.1	misc.cytochrome P450	bnac05g09070d	3.33115
		26.9	misc.glutathione S transferases	bnaa04g28590d	3.34653
		26.1	misc.misc2	bnac03g49940d	3.35376
		26.22	misc.short chain dehydrogenase/reductase (SDR)	bnac01g40290d	3.36143
		26.16	misc.myrosinases-lectin-jacalin	bnac06g39250d	3.36484
		26.4	misc.beta 1,3 glucan hydrolases	bnac01g10760d	3.38157
		26.1	misc.cytochrome P450	bnaa03g58610d	3.38332
		26.28	misc.GDSL-motif lipase	bnaa05g25230d	3.41368
		26.2	misc.UDP glucosyl and glucoronyl transferases	bnac08g24260d	3.41559
		26.9	misc.glutathione S transferases	bnaa04g28600d	3.46201
		26.1	misc.cytochrome P450	bnaa06g07620d	3.47695
		26.1	misc.cytochrome P450	bnaa08g15660d	3.47837
		26.1	misc.cytochrome P450	bnaa03g53920d	3.51937
		26.2	misc.UDP glucosyl and glucoronyl transferases	bnaa05g07610d	3.52865
		26.18	misc.invertase/pectin methylesterase inhibitor family protein	bnacnng69780d	3.54033
		26.2	misc.UDP glucosyl and glucoronyl transferases	bnaanng38800d	3.54699
		26.6	misc.O-methyl transferases	bnac08g19680d	3.54774
		26.1	misc.cytochrome P450	bnac07g23400d	3.5677
		26.1	misc.cytochrome P450	bnacnng28900d	3.57042
		26.4	misc.beta 1,3 glucan hydrolases	bnaa03g43760d	3.5789
		26.1	misc.cytochrome P450	bnacnng62090d	3.58229
		26.1	misc.cytochrome P450	bnac09g32980d	3.59214
		26.2	misc.UDP glucosyl and glucoronyl transferases	bnaa01g18400d	3.60343
		26.25	misc.sulfotransferase	bnac06g35000d	3.60673
		26.28	misc.GDSL-motif lipase	bnaa05g34360d	3.62203
		26.1	misc.cytochrome P450	bnaa06g33030d	3.62902
		26.9	misc.glutathione S transferases	bnac04g40550d	3.63645
		26.2	misc.UDP glucosyl and glucoronyl transferases	bnac01g04250d	3.63887
		26.1	misc.cytochrome P450	bnaa02g08270d	3.65464
		26.1	misc.cytochrome P450	bnac07g23420d	3.6639
		26.2	misc.UDP glucosyl and glucoronyl transferases	bnaa02g06160d	3.66806
		26.3	misc.gluco-, galacto- and mannosidases	bnac01g29940d	3.6748
		26.12	misc.peroxidases	bnaa10g29690d	3.67628
		26.12	misc.peroxidases	bnac01g01400d	3.6936
		26.12	misc.peroxidases	bnaa09g53760d	3.72456
		26.2	misc.UDP glucosyl and glucoronyl transferases	bnaanng35400d	3.77264
		26.12	misc.peroxidases	bnaa02g11200d	3.77267
		26.3	misc.gluco-, galacto- and mannosidases	bnac04g03770d	3.77649
		26.16	misc.myrosinases-lectin-jacalin	bnac01g36130d	3.79073
		26.2	misc.UDP glucosyl and glucoronyl transferases	bnac01g22410d	3.79228
		26.12	misc.peroxidases	bnaa02g07630d	3.79899
		26.22	misc.short chain dehydrogenase/reductase (SDR)	bnaanng11700d	3.81388
		26.12	misc.peroxidases	bnac09g37770d	3.8444
		26.4.1	misc.beta 1,3 glucan hydrolases.glucan endo-1,3-beta-glucosidase	bnaa01g17540d	3.85683
		26.21	misc.protease inhibitor/seed storage/lipid transfer protein (LTP) family protein	bnaa09g20900d	3.88396
		26.7	misc.oxidases - copper, flavone etc	bnaa09g47340d	3.96517
		26.4.1	misc.beta 1,3 glucan hydrolases.glucan endo-1,3-beta-glucosidase	bnac04g24400d	3.96724
		26.1	misc.cytochrome P450	bnaa04g26280d	3.98077
		26.8	misc.nitrilases, *nitrile lyases, berberine bridge enzymes, reticuline oxidases, troponine reductases	bnaa09g17120d	4.00551
		26.2	misc.UDP glucosyl and glucoronyl transferases	bnaa10g13530d	4.02813
		26.28	misc.GDSL-motif lipase	bnac05g39430d	4.07326
		26.3	misc.gluco-, galacto- and mannosidases	bnaa09g55490d	4.08259
		26.2	misc.UDP glucosyl and glucoronyl transferases	bnac07g33070d	4.09332
		26.1	misc.cytochrome P450	bnaa01g18990d	4.13011
		26.12	misc.peroxidases	bnaa02g02520d	4.13617
		26.8	misc.nitrilases, *nitrile lyases, berberine bridge enzymes, reticuline oxidases, troponine reductases	bnaa03g44600d	4.13648
		26.8	misc.nitrilases, *nitrile lyases, berberine bridge enzymes, reticuline oxidases, troponine reductases	bnac03g63920d	4.17793
		26.8	misc.nitrilases, *nitrile lyases, berberine bridge enzymes, reticuline oxidases, troponine reductases	bnac05g20360d	4.21453
		26.1	misc.cytochrome P450	bnaa09g46660d	4.23372
		26.1	misc.cytochrome P450	bnac07g37460d	4.24777
		26.2	misc.UDP glucosyl and glucoronyl transferases	bnac01g39240d	4.25361
		26.3	misc.gluco-, galacto- and mannosidases	bnaa04g27530d	4.26272
		26.6	misc.O-methyl transferases	bnaa06g14930d	4.26299
		26.2	misc.UDP glucosyl and glucoronyl transferases	bnac04g08480d	4.26969
		26.8	misc.nitrilases, *nitrile lyases, berberine bridge enzymes, reticuline oxidases, troponine reductases	bnaa09g28900d	4.32195
		26.9	misc.glutathione S transferases	bnac04g40560d	4.38262
		26.12	misc.peroxidases	bnaa06g23270d	4.42231
		26.9	misc.glutathione S transferases	bnac01g39170d	4.42524
		26.3.1	misc.gluco-, galacto- and mannosidases.alpha-galactosidase	bnaa02g13970d	4.45035
		26.4.1	misc.beta 1,3 glucan hydrolases.glucan endo-1,3-beta-glucosidase	bnac01g21880d	4.48458
		26.11	misc.alcohol dehydrogenases	bnaa01g11910d	4.54002
		26.9	misc.glutathione S transferases	bnacnng35440d	4.55188
		26.21	misc.protease inhibitor/seed storage/lipid transfer protein (LTP) family protein	bnaa03g25130d	4.56001
		26.2	misc.UDP glucosyl and glucoronyl transferases	bnaa09g33440d	4.59619
		26.1	misc.cytochrome P450	bnaa10g11280d	4.61555
		26.9	misc.glutathione S transferases	bnac06g31030d	4.61577
		26.1	misc.cytochrome P450	bnaa03g10380d	4.66191
		26.12	misc.peroxidases	bnacnng51060d	4.79119
		26.8	misc.nitrilases, *nitrile lyases, berberine bridge enzymes, reticuline oxidases, troponine reductases	bnac05g20370d	4.81609
		26.21	misc.protease inhibitor/seed storage/lipid transfer protein (LTP) family protein	bnac08g10150d	4.84039
		26.8	misc.nitrilases, *nitrile lyases, berberine bridge enzymes, reticuline oxidases, troponine reductases	bnaanng41590d	4.85542
		26.12	misc.peroxidases	bnaa04g29190d	4.86872
		26.16	misc.myrosinases-lectin-jacalin	bnac06g39280d	4.87687
		26.8	misc.nitrilases, *nitrile lyases, berberine bridge enzymes, reticuline oxidases, troponine reductases	bnacnng59310d	4.88363
		26.21	misc.protease inhibitor/seed storage/lipid transfer protein (LTP) family protein	bnaa02g09030d	4.8868
		26.12	misc.peroxidases	bnac04g56610d	4.92463
		26.12	misc.peroxidases	bnac01g25860d	5.06707
		26.3.4	misc.gluco-, galacto- and mannosidases.endoglucanase	bnaa07g29300d	5.12854
		26.2	misc.UDP glucosyl and glucoronyl transferases	bnaa03g41970d	5.13102
		26.1	misc.cytochrome P450	bnac07g23370d	5.14731
		26.28	misc.GDSL-motif lipase	bnaa09g16180d	5.21469
		26.7	misc.oxidases - copper, flavone etc	bnac08g41500d	5.41008
		26.1	misc.cytochrome P450	bnac01g36670d	5.42763
		26.8	misc.nitrilases, *nitrile lyases, berberine bridge enzymes, reticuline oxidases, troponine reductases	bnaa08g09510d	5.45125
		26.11.1	misc.alcohol dehydrogenases.cinnamyl alcohol dehydrogenase	bnaa06g37880d	5.63313
		26.4	misc.beta 1,3 glucan hydrolases	bnaa01g09070d	5.66899
		26.1	misc.cytochrome P450	bnac03g02320d	5.75436
		26.28	misc.GDSL-motif lipase	bnac04g52870d	5.78665
		26.1	misc.cytochrome P450	bnaa06g27350d	5.79477
		26.12	misc.peroxidases	bnaa01g20660d	5.8429
		26.2	misc.UDP glucosyl and glucoronyl transferases	bnaa01g03020d	6.5908
		26.3	misc.gluco-, galacto- and mannosidases	bnaa01g36270d	7.03834
		26.16	misc.myrosinases-lectin-jacalin	bnaa01g28080d	7.18399
		26.12	misc.peroxidases	bnaa02g34060d	7.35956
		26.28	misc.GDSL-motif lipase	bnac09g16910d	9.56852
		26.12	misc.peroxidases	bnaa04g22000d	11.2241
	RNA
		27.3.60	RNA.regulation of transcription.NIN-like bZIP-related family	bnaa03g46410d	1.75844
		27.3.3	RNA.regulation of transcription.AP2/EREBP, APETALA2/Ethylene-responsive element binding protein family	bnac03g49530d	1.76165
		27.3.44	RNA.regulation of transcription.Chromatin Remodeling Factors	bnac07g48700d	1.76171
		27.3.25	RNA.regulation of transcription.MYB domain transcription factor family	bnac08g38370d	1.78877
		27.3.80	RNA.regulation of transcription.zf-HD	bnac02g19350d	1.79752
		27.3.25	RNA.regulation of transcription.MYB domain transcription factor family	bnac05g04250d	1.80259
		27.3.32	RNA.regulation of transcription.WRKY domain transcription factor family	bnac05g23680d	1.8097
		27.3.25	RNA.regulation of transcription.MYB domain transcription factor family	bnac08g37160d	1.81177
		27.3.46	RNA.regulation of transcription.DNA methyltransferases	bnac05g08730d	1.81221
		27.1.19	RNA.processing.ribonucleases	bnaanng34850d	1.8716
		27.3.35	RNA.regulation of transcription.bZIP transcription factor family	bnaa02g17180d	1.87383
		27.3.60	RNA.regulation of transcription.NIN-like bZIP-related family	bnaa01g35090d	1.88533
		27.3.25	RNA.regulation of transcription.MYB domain transcription factor family	bnaa02g02580d	1.89781
		27.3.81	RNA.regulation of transcription.S1FA	bnaa01g32090d	1.91829
		27.3.64	RNA.regulation of transcription.PHOR1	bnaa09g32910d	1.92685
		27.3.3	RNA.regulation of transcription.AP2/EREBP, APETALA2/Ethylene-responsive element binding protein family	bnac03g05820d	1.93638
		27.1.19	RNA.processing.ribonucleases	bnaa04g07260d	1.93644
		27.3.32	RNA.regulation of transcription.WRKY domain transcription factor family	bnaa02g36910d	1.95222
		27.3.3	RNA.regulation of transcription.AP2/EREBP, APETALA2/Ethylene-responsive element binding protein family	bnac09g43740d	1.96827
		27.3.25	RNA.regulation of transcription.MYB domain transcription factor family	bnac04g05500d	1.9913
		27.4	RNA.RNA binding	bnacnng67040d	1.99387
		27.3.3	RNA.regulation of transcription.AP2/EREBP, APETALA2/Ethylene-responsive element binding protein family	bnaa02g27680d	1.99473
		27.3.32	RNA.regulation of transcription.WRKY domain transcription factor family	bnaa08g08590d	2.00378
		27.3.6	RNA.regulation of transcription.bHLH,Basic Helix-Loop-Helix family	bnac04g48190d	2.00426
		27.3.35	RNA.regulation of transcription.bZIP transcription factor family	bnaa08g11080d	2.00426
		27.3.11	RNA.regulation of transcription.C2H2 zinc finger family	bnaa08g25740d	2.04882
		27.3.22	RNA.regulation of transcription.HB,Homeobox transcription factor family	bnac06g25160d	2.05376
		27.3.8	RNA.regulation of transcription.C2C2(Zn) DOF zinc finger family	bnac08g21910d	2.06961
		27.3.26	RNA.regulation of transcription.MYB-related transcription factor family	bnacnng47140d	2.09277
		27.3.22	RNA.regulation of transcription.HB,Homeobox transcription factor family	bnaa06g14590d	2.098
		27.3.46	RNA.regulation of transcription.DNA methyltransferases	bnaa09g42250d	2.09909
		27.3.29	RNA.regulation of transcription.TCP transcription factor family	bnaa05g05020d	2.09981
		27.3.6	RNA.regulation of transcription.bHLH,Basic Helix-Loop-Helix family	bnaa01g02620d	2.10018
		27.3.11	RNA.regulation of transcription.C2H2 zinc finger family	bnaa02g26190d	2.10436
		27.3.3	RNA.regulation of transcription.AP2/EREBP, APETALA2/Ethylene-responsive element binding protein family	bnaa09g28670d	2.10773
		27.3.25	RNA.regulation of transcription.MYB domain transcription factor family	bnac07g13600d	2.10773
		27.3.3	RNA.regulation of transcription.AP2/EREBP, APETALA2/Ethylene-responsive element binding protein family	bnac05g20560d	2.12099
		27.3.26	RNA.regulation of transcription.MYB-related transcription factor family	bnacnng22510d	2.13126
		27.3.99	RNA.regulation of transcription.unclassified	bnac05g16290d	2.13387
		27.3.25	RNA.regulation of transcription.MYB domain transcription factor family	bnaa08g15610d	2.15048
		27.1.2	RNA.processing.RNA helicase	bnaa09g05560d	2.16692
		27.3.11	RNA.regulation of transcription.C2H2 zinc finger family	bnacnng20570d	2.18104
		27.3.3	RNA.regulation of transcription.AP2/EREBP, APETALA2/Ethylene-responsive element binding protein family	bnaa08g04090d	2.19322
		27.3.5	RNA.regulation of transcription.ARR	bnaa08g25770d	2.19322
		27.3.25	RNA.regulation of transcription.MYB domain transcription factor family	bnac06g39570d	2.21702
		27.3.69	RNA.regulation of transcription.SET-domain transcriptional regulator family	bnaa03g48900d	2.22116
		27.3.3	RNA.regulation of transcription.AP2/EREBP, APETALA2/Ethylene-responsive element binding protein family	bnaa04g19700d	2.22628
		27.3.5	RNA.regulation of transcription.ARR	bnac08g14280d	2.23992
		27.3.35	RNA.regulation of transcription.bZIP transcription factor family	bnac07g27440d	2.2413
		27.3.25	RNA.regulation of transcription.MYB domain transcription factor family	bnac03g28550d	2.24323
		27.3.6	RNA.regulation of transcription.bHLH,Basic Helix-Loop-Helix family	bnac07g13680d	2.24643
		27.3.99	RNA.regulation of transcription.unclassified	bnac05g13150d	2.24732
		27.3.99	RNA.regulation of transcription.unclassified	bnaa06g14840d	2.25541
		27.1.19	RNA.processing.ribonucleases	bnac08g39810d	2.26602
		27.3.32	RNA.regulation of transcription.WRKY domain transcription factor family	bnac06g25390d	2.26894
		27.3.11	RNA.regulation of transcription.C2H2 zinc finger family	bnac04g16100d	2.26894
		27.3.99	RNA.regulation of transcription.unclassified	bnaa08g08490d	2.26982
		27.3.25	RNA.regulation of transcription.MYB domain transcription factor family	bnaa03g24010d	2.27398
		27.3.30	RNA.regulation of transcription.Trihelix, Triple-Helix transcription factor family	bnac04g05120d	2.29439
		27.3.37	RNA.regulation of transcription.AS2,Lateral Organ Boundaries Gene Family	bnaa03g54090d	2.30344
		27.3.35	RNA.regulation of transcription.bZIP transcription factor family	bnaa06g29270d	2.33463
		27.3.67	RNA.regulation of transcription.putative transcription regulator	bnaa03g23240d	2.342
		27.3.11	RNA.regulation of transcription.C2H2 zinc finger family	bnac03g12900d	2.34743
		27.3.99	RNA.regulation of transcription.unclassified	bnaa05g18100d	2.37932
		27.3.32	RNA.regulation of transcription.WRKY domain transcription factor family	bnac04g40940d	2.39653
		27.4	RNA.RNA binding	bnaa01g13760d	2.40672
		27.3.32	RNA.regulation of transcription.WRKY domain transcription factor family	bnac03g29850d	2.42519
		27.3.25	RNA.regulation of transcription.MYB domain transcription factor family	bnaa10g04120d	2.42934
		27.3.3	RNA.regulation of transcription.AP2/EREBP, APETALA2/Ethylene-responsive element binding protein family	bnaa02g13950d	2.45997
		27.3.25	RNA.regulation of transcription.MYB domain transcription factor family	bnac02g46060d	2.46698
		27.3.67	RNA.regulation of transcription.putative transcription regulator	bnac04g50690d	2.47512
		27.1.1	RNA.processing.splicing	bnaa02g03010d	2.54277
		27.3.32	RNA.regulation of transcription.WRKY domain transcription factor family	bnac05g20030d	2.54368
		27.3.99	RNA.regulation of transcription.unclassified	bnaa03g16650d	2.55796
		27.3.12	RNA.regulation of transcription.C3H zinc finger family	bnaa07g27140d	2.56258
		27.3.69	RNA.regulation of transcription.SET-domain transcriptional regulator family	bnac04g43670d	2.58363
		27.3.30	RNA.regulation of transcription.Trihelix, Triple-Helix transcription factor family	bnac07g20410d	2.58387
		27.3.66	RNA.regulation of transcription.Psudo ARR transcription factor family	bnaa04g26750d	2.59838
		27.3.3	RNA.regulation of transcription.AP2/EREBP, APETALA2/Ethylene-responsive element binding protein family	bnaa03g34290d	2.60046
		27.3.25	RNA.regulation of transcription.MYB domain transcription factor family	bnaanng34960d	2.62124
		27.3.67	RNA.regulation of transcription.putative transcription regulator	bnaa01g15240d	2.63014
		27.3.6	RNA.regulation of transcription.bHLH,Basic Helix-Loop-Helix family	bnacnng67160d	2.71501
		27.3.18	RNA.regulation of transcription.E2F/DP transcription factor family	bnacnng65490d	2.71501
		27.3.35	RNA.regulation of transcription.bZIP transcription factor family	bnac04g09030d	2.71501
		27.3.30	RNA.regulation of transcription.Trihelix, Triple-Helix transcription factor family	bnac04g05110d	2.71867
		27.3.32	RNA.regulation of transcription.WRKY domain transcription factor family	bnac09g13680d	2.72358
		27.3.99	RNA.regulation of transcription.unclassified	bnac06g27780d	2.76097
		27.2	RNA.transcription	bnaa01g17530d	2.76488
		27.3.25	RNA.regulation of transcription.MYB domain transcription factor family	bnaa02g26180d	2.78398
		27.3.67	RNA.regulation of transcription.putative transcription regulator	bnac03g12980d	2.80403
		27.3.66	RNA.regulation of transcription.Psudo ARR transcription factor family	bnac04g51630d	2.81208
		27.3.26	RNA.regulation of transcription.MYB-related transcription factor family	bnac09g49710d	2.82067
		27.3.26	RNA.regulation of transcription.MYB-related transcription factor family	bnac03g08310d	2.82929
		27.3.25	RNA.regulation of transcription.MYB domain transcription factor family	bnac07g08320d	2.85268
		27.3.25	RNA.regulation of transcription.MYB domain transcription factor family	bnac09g41280d	2.86737
		27.3.27	RNA.regulation of transcription.NAC domain transcription factor family	bnaa05g24050d	2.8725
		27.3.11	RNA.regulation of transcription.C2H2 zinc finger family	bnaa10g25850d	2.87463
		27.3.99	RNA.regulation of transcription.unclassified	bnac06g26790d	2.90506
		27.3.6	RNA.regulation of transcription.bHLH,Basic Helix-Loop-Helix family	bnaa09g41470d	2.91488
		27.3.32	RNA.regulation of transcription.WRKY domain transcription factor family	bnac09g44020d	2.92103
		27.3.11	RNA.regulation of transcription.C2H2 zinc finger family	bnaa02g06040d	2.93555
		27.3.50	RNA.regulation of transcription.General Transcription	bnaa03g08930d	2.93555
		27.3.99	RNA.regulation of transcription.unclassified	bnaa07g11130d	2.95078
		27.3.32	RNA.regulation of transcription.WRKY domain transcription factor family	bnaa09g13370d	2.95106
		27.3.10	RNA.regulation of transcription.C2C2(Zn) YABBY family	bnaa08g26920d	2.97966
		27.3.20	RNA.regulation of transcription.G2-like transcription factor family, GARP	bnaa03g31400d	2.97966
		27.1	RNA.processing	bnacnng28120d	3.02246
		27.3.67	RNA.regulation of transcription.putative transcription regulator	bnaa03g10310d	3.03275
		27.3.37	RNA.regulation of transcription.AS2,Lateral Organ Boundaries Gene Family	bnac07g16490d	3.06189
		27.2	RNA.transcription	bnaa01g31990d	3.06894
		27.3.25	RNA.regulation of transcription.MYB domain transcription factor family	bnaa07g31680d	3.09899
		27.3.3	RNA.regulation of transcription.AP2/EREBP, APETALA2/Ethylene-responsive element binding protein family	bnaa04g27050d	3.12414
		27.3.30	RNA.regulation of transcription.Trihelix, Triple-Helix transcription factor family	bnaa03g30410d	3.13548
		27.3.3	RNA.regulation of transcription.AP2/EREBP, APETALA2/Ethylene-responsive element binding protein family	bnac04g44080d	3.165
		27.3.32	RNA.regulation of transcription.WRKY domain transcription factor family	bnac03g05760d	3.22278
		27.3.24	RNA.regulation of transcription.MADS box transcription factor family	bnaa09g36710d	3.23949
		27.3.25	RNA.regulation of transcription.MYB domain transcription factor family	bnac06g34910d	3.25259
		27.3.25	RNA.regulation of transcription.MYB domain transcription factor family	bnaa07g26980d	3.27519
		27.3.35	RNA.regulation of transcription.bZIP transcription factor family	bnac03g59330d	3.32311
		27.2	RNA.transcription	bnaa10g22280d	3.32678
		27.3.26	RNA.regulation of transcription.MYB-related transcription factor family	bnaa03g06490d	3.32678
		27.3.3	RNA.regulation of transcription.AP2/EREBP, APETALA2/Ethylene-responsive element binding protein family	bnaa09g10750d	3.35229
		27.3.67	RNA.regulation of transcription.putative transcription regulator	bnaa08g21560d	3.35941
		27.3.29	RNA.regulation of transcription.TCP transcription factor family	bnaa03g56900d	3.41434
		27.3.99	RNA.regulation of transcription.unclassified	bnac07g14700d	3.41678
		27.3.32	RNA.regulation of transcription.WRKY domain transcription factor family	bnaa10g20210d	3.43201
		27.3.23	RNA.regulation of transcription.HSF,Heat-shock transcription factor family	bnaa04g23250d	3.43551
		27.4	RNA.RNA binding	bnaa08g16880d	3.43924
		27.3.3	RNA.regulation of transcription.AP2/EREBP, APETALA2/Ethylene-responsive element binding protein family	bnac04g51210d	3.45101
		27.3.6	RNA.regulation of transcription.bHLH,Basic Helix-Loop-Helix family	bnaa04g02900d	3.45525
		27.3.6	RNA.regulation of transcription.bHLH,Basic Helix-Loop-Helix family	bnaanng22630d	3.53562
		27.3.8	RNA.regulation of transcription.C2C2(Zn) DOF zinc finger family	bnaa03g40810d	3.57713
		27.3.25	RNA.regulation of transcription.MYB domain transcription factor family	bnac03g71860d	3.63237
		27.3.99	RNA.regulation of transcription.unclassified	bnaa04g01190d	3.648
		27.3.5	RNA.regulation of transcription.ARR	bnac08g27970d	3.65287
		27.3.22	RNA.regulation of transcription.HB,Homeobox transcription factor family	bnacnng64030d	3.70895
		27.3.3	RNA.regulation of transcription.AP2/EREBP, APETALA2/Ethylene-responsive element binding protein family	bnaa10g23760d	3.73887
		27.3.80	RNA.regulation of transcription.zf-HD	bnaa07g28170d	3.74404
		27.3.5	RNA.regulation of transcription.ARR	bnaa09g36380d	3.75385
		27.3.99	RNA.regulation of transcription.unclassified	bnaa08g21530d	3.8569
		27.3.64	RNA.regulation of transcription.PHOR1	bnaa05g08300d	3.86058
		27.3.27	RNA.regulation of transcription.NAC domain transcription factor family	bnac01g36040d	3.90734
		27.3.64	RNA.regulation of transcription.PHOR1	bnac04g09300d	3.91322
		27.3.6	RNA.regulation of transcription.bHLH,Basic Helix-Loop-Helix family	bnaa04g24390d	3.96473
		27.3.6	RNA.regulation of transcription.bHLH,Basic Helix-Loop-Helix family	bnac04g02750d	3.9931
		27.3.6	RNA.regulation of transcription.bHLH,Basic Helix-Loop-Helix family	bnac06g34680d	3.99735
		27.3.32	RNA.regulation of transcription.WRKY domain transcription factor family	bnaa09g44440d	4.01458
		27.3.3	RNA.regulation of transcription.AP2/EREBP, APETALA2/Ethylene-responsive element binding protein family	bnaa10g19960d	4.0184
		27.3.32	RNA.regulation of transcription.WRKY domain transcription factor family	bnac08g11240d	4.03161
		27.3.99	RNA.regulation of transcription.unclassified	bnaa05g03200d	4.03663
		27.3.32	RNA.regulation of transcription.WRKY domain transcription factor family	bnaa03g04160d	4.04938
		27.3.7	RNA.regulation of transcription.C2C2(Zn) CO-like, Constans-like zinc finger family	bnaa02g17290d	4.07782
		27.3.32	RNA.regulation of transcription.WRKY domain transcription factor family	bnaa03g46020d	4.07782
		27.3.25	RNA.regulation of transcription.MYB domain transcription factor family	bnaa03g11930d	4.18053
		27.3.32	RNA.regulation of transcription.WRKY domain transcription factor family	bnac07g38350d	4.18053
		27.4	RNA.RNA binding	bnac06g35180d	4.25573
		27.3.25	RNA.regulation of transcription.MYB domain transcription factor family	bnac08g20580d	4.34436
		27.3.64	RNA.regulation of transcription.PHOR1	bnaa03g31980d	4.42804
		27.3.25	RNA.regulation of transcription.MYB domain transcription factor family	bnac05g45330d	4.43024
		27.3.27	RNA.regulation of transcription.NAC domain transcription factor family	bnaa01g28930d	4.44001
		27.3.44	RNA.regulation of transcription.Chromatin Remodeling Factors	bnac04g13470d	4.45094
		27.3.27	RNA.regulation of transcription.NAC domain transcription factor family	bnac05g38150d	4.6132
		27.3.27	RNA.regulation of transcription.NAC domain transcription factor family	bnac03g39160d	4.72141
		27.3.99	RNA.regulation of transcription.unclassified	bnac04g52860d	4.78749
		27.3.6	RNA.regulation of transcription.bHLH,Basic Helix-Loop-Helix family	bnac03g01590d	4.80066
		27.3.32	RNA.regulation of transcription.WRKY domain transcription factor family	bnac04g19430d	4.83016
		27.3.25	RNA.regulation of transcription.MYB domain transcription factor family	bnaanng32120d	4.87514
		27.3.11	RNA.regulation of transcription.C2H2 zinc finger family	bnaa09g48150d	5.05333
		27.3.99	RNA.regulation of transcription.unclassified	bnac08g19610d	5.34499
		27.3.25	RNA.regulation of transcription.MYB domain transcription factor family	bnaa02g13730d	5.48414
		27.3.3	RNA.regulation of transcription.AP2/EREBP, APETALA2/Ethylene-responsive element binding protein family	bnaa02g01570d	7.05768
	DNA
		28.1.3.2.1	DNA.synthesis/chromatin structure.histone.core.H2A	bnac09g36190d	1.75345
		28.1.3.2.4	DNA.synthesis/chromatin structure.histone.core.H4	bnacnng67420d	1.80714
		28.1	DNA.synthesis/chromatin structure	bnac03g74400d	1.81022
		28.1	DNA.synthesis/chromatin structure	bnac03g46410d	1.85015
		28.1.3.2.2	DNA.synthesis/chromatin structure.histone.core.H2B	bnac04g27070d	1.86725
		28.1	DNA.synthesis/chromatin structure	bnac03g01890d	1.87862
		28.99	DNA.unspecified	bnaa06g22600d	1.90388
		28.1.3.1	DNA.synthesis/chromatin structure.histone.H1	bnaa04g17710d	1.91366
		28.1	DNA.synthesis/chromatin structure	bnac08g46630d	1.93218
		28.1	DNA.synthesis/chromatin structure	bnaa06g21840d	2.00489
		28.1.3.2.3	DNA.synthesis/chromatin structure.histone.core.H3	bnaa02g30070d	2.01437
		28.1.3.2.3	DNA.synthesis/chromatin structure.histone.core.H3	bnac04g28830d	2.01692
		28.1	DNA.synthesis/chromatin structure	bnac03g74950d	2.02896
		28.1.3.2.1	DNA.synthesis/chromatin structure.histone.core.H2A	bnac04g26190d	2.03229
		28.1	DNA.synthesis/chromatin structure	bnaunng00250d	2.04882
		28.1.3.2.1	DNA.synthesis/chromatin structure.histone.core.H2A	bnaa10g08450d	2.0519
		28.1	DNA.synthesis/chromatin structure	bnaa07g12120d	2.06527
		28.1	DNA.synthesis/chromatin structure	bnac05g26940d	2.12287
		28.1	DNA.synthesis/chromatin structure	bnaa08g04370d	2.13022
		28.1	DNA.synthesis/chromatin structure	bnac07g16300d	2.13127
		28.99	DNA.unspecified	bnaa10g19750d	2.13518
		28.1.3.2.2	DNA.synthesis/chromatin structure.histone.core.H2B	bnaa09g33890d	2.14902
		28.1.3.2.1	DNA.synthesis/chromatin structure.histone.core.H2A	bnaa10g12840d	2.16065
		28.1	DNA.synthesis/chromatin structure	bnaa03g38130d	2.2008
		28.1.3.2.2	DNA.synthesis/chromatin structure.histone.core.H2B	bnaa04g04590d	2.24333
		28.1.3.1	DNA.synthesis/chromatin structure.histone.H1	bnaa03g14070d	2.26727
		28.1.3.2.4	DNA.synthesis/chromatin structure.histone.core.H4	bnac06g37340d	2.28454
		28.1.3.2.1	DNA.synthesis/chromatin structure.histone.core.H2A	bnaa02g06690d	2.32231
		28.1	DNA.synthesis/chromatin structure	bnaa06g34780d	2.34114
		28.1.3.2.4	DNA.synthesis/chromatin structure.histone.core.H4	bnaa03g22040d	2.34703
		28.1	DNA.synthesis/chromatin structure	bnaa02g13280d	2.35432
		28.1.3.2.1	DNA.synthesis/chromatin structure.histone.core.H2A	bnaa01g25600d	2.36634
		28.2	DNA.repair	bnaa02g11900d	2.40103
		28.99	DNA.unspecified	bnaa03g50940d	2.41061
		28.1	DNA.synthesis/chromatin structure	bnaa09g50860d	2.42613
		28.1	DNA.synthesis/chromatin structure	bnac03g17430d	2.48626
		28.1	DNA.synthesis/chromatin structure	bnac05g10740d	2.50303
		28.1.3.2.4	DNA.synthesis/chromatin structure.histone.core.H4	bnaa02g06910d	2.53962
		28.1.3.2.1	DNA.synthesis/chromatin structure.histone.core.H2A	bnaa03g09170d	2.57643
		28.1.3.2.1	DNA.synthesis/chromatin structure.histone.core.H2A	bnaa02g06670d	2.59728
		28.1	DNA.synthesis/chromatin structure	bnaa10g27860d	2.61801
		28.1	DNA.synthesis/chromatin structure	bnaa02g13060d	2.62124
		28.1.3.2.1	DNA.synthesis/chromatin structure.histone.core.H2A	bnac03g11030d	2.69654
		28.1	DNA.synthesis/chromatin structure	bnaa02g33960d	3.06403
		28.99	DNA.unspecified	bnaa05g31520d	3.08341
		28.1.3.2.2	DNA.synthesis/chromatin structure.histone.core.H2B	bnac03g55640d	3.11972
		28.99	DNA.unspecified	bnaanng27630d	3.21092
		28.1	DNA.synthesis/chromatin structure	bnaa03g26370d	3.37915
		28.1	DNA.synthesis/chromatin structure	bnaa01g26340d	3.68926
		28.99	DNA.unspecified	bnac01g35580d	3.87648
		28.99	DNA.unspecified	bnaa02g13880d	3.94964
		28.1	DNA.synthesis/chromatin structure	bnaa10g05120d	4.12769
		28.1	DNA.synthesis/chromatin structure	bnac06g00050d	5.26115
	protein
		29.2.1.2.2.80	protein.synthesis.ribosomal protein.eukaryotic.60S subunit.P0	bnaanng24470d	1.73843
		29.3.4.3	protein.targeting.secretory pathway.vacuole	bnacnng18670d	1.74813
		29.5.7	protein.degradation.metalloprotease	bnac05g19230d	1.76039
		29.5.11.4.3.2	protein.degradation.ubiquitin.E3.SCF.FBOX	bnac08g31450d	1.77857
		29.5.5	protein.degradation.serine protease	bnaa04g07190d	1.78094
		29.3.2	protein.targeting.mitochondria	bnaa01g33220d	1.78435
		29.5.11.4.2	protein.degradation.ubiquitin.E3.RING	bnaa03g24750d	1.78709
		29.1.1	protein.aa activation.tyrosine-tRNA ligase	bnac03g58510d	1.79201
		29.5.2	protein.degradation.autophagy	bnac07g33760d	1.79571
		29.5.3	protein.degradation.cysteine protease	bnac02g31910d	1.81031
		29.4	protein.postranslational modification	bnaa02g05310d	1.81514
		29.5.11.4.2	protein.degradation.ubiquitin.E3.RING	bnac08g40510d	1.83673
		29.5.11.4.2	protein.degradation.ubiquitin.E3.RING	bnaa05g33740d	1.83733
		29.5.11.4.2	protein.degradation.ubiquitin.E3.RING	bnaa08g19080d	1.84226
		29.5.11.4.1	protein.degradation.ubiquitin.E3.HECT	bnaanng20880d	1.8458
		29.4	protein.postranslational modification	bnaa03g34550d	1.86376
		29.5.11.4.2	protein.degradation.ubiquitin.E3.RING	bnac06g26680d	1.867
		29.5.7	protein.degradation.metalloprotease	bnaa09g29750d	1.86987
		29.2.3	protein.synthesis.initiation	bnaa02g21720d	1.8753
		29.4	protein.postranslational modification	bnac03g43200d	1.88678
		29.5.11.4.2	protein.degradation.ubiquitin.E3.RING	bnaa09g46450d	1.89684
		29.3.1	protein.targeting.nucleus	bnaa07g23490d	1.89933
		29.5.11.4.2	protein.degradation.ubiquitin.E3.RING	bnaa09g21800d	1.90601
		29.3.1	protein.targeting.nucleus	bnaa02g20480d	1.91448
		29.5.11.4.2	protein.degradation.ubiquitin.E3.RING	bnac06g32170d	1.92701
		29.5.5	protein.degradation.serine protease	bnaa03g02410d	1.93011
		29.5.7	protein.degradation.metalloprotease	bnaa07g23960d	1.93218
		29.5.11	protein.degradation.ubiquitin	bnaa08g14650d	1.95561
		29.5.11.4.2	protein.degradation.ubiquitin.E3.RING	bnaa09g03720d	1.96369
		29.5.3	protein.degradation.cysteine protease	bnaa06g36920d	1.96746
		29.6	protein.folding	bnac04g37450d	1.96905
		29.5.11.4.3.2	protein.degradation.ubiquitin.E3.SCF.FBOX	bnaa08g20000d	1.9735
		29.5.11.4.3.2	protein.degradation.ubiquitin.E3.SCF.FBOX	bnaanng29260d	1.99017
		29.2.1.2.1.3	protein.synthesis.ribosomal protein.eukaryotic.40S subunit.S3	bnaa05g11250d	1.99313
		29.2.2.3.1	protein.synthesis.ribosome biogenesis.Pre-rRNA processing and modifications.snoRNPs	bnaa08g02930d	2.00609
		29.5.11.4.2	protein.degradation.ubiquitin.E3.RING	bnaanng07190d	2.00712
		29.5	protein.degradation	bnac04g36720d	2.01308
		29.1.7	protein.aa activation.alanine-tRNA ligase	bnac05g36690d	2.01624
		29.4.1.56	protein.postranslational modification.kinase.receptor like cytoplasmatic kinase VI	bnac06g37990d	2.01628
		29.5.11.4.3.2	protein.degradation.ubiquitin.E3.SCF.FBOX	bnac06g40570d	2.02235
		29.2.1.2.2.535	protein.synthesis.ribosomal protein.eukaryotic.60S subunit.L35A	bnac06g35200d	2.04938
		29.4	protein.postranslational modification	bnac06g34470d	2.04971
		29.5.4	protein.degradation.aspartate protease	bnaa03g23460d	2.0528
		29.3.1	protein.targeting.nucleus	bnac05g36080d	2.06434
		29.4.1.59	protein.postranslational modification.kinase.receptor like cytoplasmatic kinase IX	bnaa07g01480d	2.06894
		29.5.9	protein.degradation.AAA type	bnaa10g08870d	2.06944
		29.3.1	protein.targeting.nucleus	bnacnng07930d	2.0708
		29.5.11.1	protein.degradation.ubiquitin.ubiquitin	bnaa08g30590d	2.07518
		29.4	protein.postranslational modification	bnaa05g31170d	2.08386
		29.5.11.4.2	protein.degradation.ubiquitin.E3.RING	bnac04g19590d	2.10773
		29.5.11.4.3.2	protein.degradation.ubiquitin.E3.SCF.FBOX	bnac03g13530d	2.11511
		29.5	protein.degradation	bnaa05g28390d	2.12334
		29.4	protein.postranslational modification	bnaa07g12140d	2.13349
		29.5.11.4.2	protein.degradation.ubiquitin.E3.RING	bnaa02g33980d	2.13487
		29.5.3	protein.degradation.cysteine protease	bnac01g33490d	2.14738
		29.5	protein.degradation	bnaa09g41570d	2.15962
		29.2.1.2.2.10	protein.synthesis.ribosomal protein.eukaryotic.60S subunit.L10	bnac08g39710d	2.16234
		29.5.11.4.2	protein.degradation.ubiquitin.E3.RING	bnaanng08260d	2.17226
		29.5.11.4.3.1	protein.degradation.ubiquitin.E3.SCF.SKP	bnaa10g11760d	2.17436
		29.5.11.4.3.2	protein.degradation.ubiquitin.E3.SCF.FBOX	bnaa07g26400d	2.17728
		29.5.11.4.2	protein.degradation.ubiquitin.E3.RING	bnac03g75840d	2.1859
		29.2.1.2.1.30	protein.synthesis.ribosomal protein.eukaryotic.40S subunit.S30	bnaa07g01020d	2.24143
		29.4.1.56	protein.postranslational modification.kinase.receptor like cytoplasmatic kinase VI	bnac05g16900d	2.24254
		29.5.11.3	protein.degradation.ubiquitin.E2	bnaa01g01300d	2.24763
		29.5.11.4.3.2	protein.degradation.ubiquitin.E3.SCF.FBOX	bnaa03g05550d	2.25111
		29.5.3	protein.degradation.cysteine protease	bnac06g00260d	2.2569
		29.4	protein.postranslational modification	bnac06g17580d	2.267
		29.4	protein.postranslational modification	bnaa06g11030d	2.26894
		29.5.11.4.2	protein.degradation.ubiquitin.E3.RING	bnac08g35000d	2.27047
		29.5	protein.degradation	bnaa09g27360d	2.27802
		29.5.11.4.3.2	protein.degradation.ubiquitin.E3.SCF.FBOX	bnaa03g15320d	2.28658
		29.5.11.4.2	protein.degradation.ubiquitin.E3.RING	bnac07g45350d	2.30283
		29.5	protein.degradation	bnac08g34140d	2.30289
		29.5.11.4.2	protein.degradation.ubiquitin.E3.RING	bnac09g03150d	2.31265
		29.5	protein.degradation	bnac03g66770d	2.33595
		29.5.11.4.2	protein.degradation.ubiquitin.E3.RING	bnaa09g42540d	2.33992
		29.5.11.4.2	protein.degradation.ubiquitin.E3.RING	bnac09g06090d	2.34375
		29.7.8	protein.glycosylation.alpha-1,6-mannosyl-glycoprotein-beta-1,2-N-acetylglucosaminyltransferase(GnTII)	bnac08g44330d	2.4013
		29.5.3	protein.degradation.cysteine protease	bnaa02g21750d	2.41749
		29.5.11.4.2	protein.degradation.ubiquitin.E3.RING	bnaanng15570d	2.42312
		29.5.11.4.3.2	protein.degradation.ubiquitin.E3.SCF.FBOX	bnaa04g12560d	2.44312
		29.5.5	protein.degradation.serine protease	bnac04g29380d	2.49528
		29.5.7	protein.degradation.metalloprotease	bnaa03g20690d	2.51682
		29.4.1.56	protein.postranslational modification.kinase.receptor like cytoplasmatic kinase VI	bnaa06g15320d	2.53911
		29.5.11.4.2	protein.degradation.ubiquitin.E3.RING	bnac07g45800d	2.54106
		29.4	protein.postranslational modification	bnaa10g26380d	2.54751
		29.3.1	protein.targeting.nucleus	bnaa10g26790d	2.55726
		29.4	protein.postranslational modification	bnacnng55880d	2.60797
		29.5.7	protein.degradation.metalloprotease	bnacnng51190d	2.61627
		29.4	protein.postranslational modification	bnac09g48320d	2.61944
		29.5.11.5	protein.degradation.ubiquitin.ubiquitin protease	bnaa02g24640d	2.62284
		29.5.1	protein.degradation.subtilases	bnaa02g21970d	2.6312
		29.5.5	protein.degradation.serine protease	bnaa03g44620d	2.64981
		29.5.11.4.2	protein.degradation.ubiquitin.E3.RING	bnac02g39700d	2.65333
		29.5	protein.degradation	bnaa03g44400d	2.6709
		29.5.11.4.2	protein.degradation.ubiquitin.E3.RING	bnaa08g27180d	2.67234
		29.5.11.4.2	protein.degradation.ubiquitin.E3.RING	bnaa02g30370d	2.68227
		29.5.11.4.2	protein.degradation.ubiquitin.E3.RING	bnac03g29360d	2.7056
		29.5.11.4.2	protein.degradation.ubiquitin.E3.RING	bnaa07g02620d	2.70968
		29.5.4	protein.degradation.aspartate protease	bnac04g19410d	2.72055
		29.5.11.4.2	protein.degradation.ubiquitin.E3.RING	bnaa08g09860d	2.72307
		29.5.7	protein.degradation.metalloprotease	bnac03g24720d	2.7362
		29.5.11.4.3.2	protein.degradation.ubiquitin.E3.SCF.FBOX	bnaa06g09120d	2.74293
		29.4	protein.postranslational modification	bnaa03g25580d	2.77324
		29.5.11.4.2	protein.degradation.ubiquitin.E3.RING	bnaa03g27370d	2.78395
		29.5	protein.degradation	bnac07g36250d	2.78955
		29.5.11.4.2	protein.degradation.ubiquitin.E3.RING	bnaa02g31140d	2.8065
		29.5.11.4.3.2	protein.degradation.ubiquitin.E3.SCF.FBOX	bnaa09g04600d	2.81451
		29.4	protein.postranslational modification	bnaa08g25370d	2.82824
		29.4	protein.postranslational modification	bnac09g47880d	2.8376
		29.1.20	protein.aa activation.phenylalanine-tRNA ligase	bnac09g53300d	2.84203
		29.5.11.4.2	protein.degradation.ubiquitin.E3.RING	bnaa07g03410d	2.85626
		29.5.11.4.2	protein.degradation.ubiquitin.E3.RING	bnac01g12470d	2.86737
		29.4.1.57	protein.postranslational modification.kinase.receptor like cytoplasmatic kinase VII	bnac05g10610d	2.86852
		29.4	protein.postranslational modification	bnacnng02610d	2.89878
		29.5.11.4.2	protein.degradation.ubiquitin.E3.RING	bnac05g00400d	2.91181
		29.5.11.4.2	protein.degradation.ubiquitin.E3.RING	bnac03g32370d	2.93995
		29.4	protein.postranslational modification	bnaa01g04670d	2.94467
		29.5.3	protein.degradation.cysteine protease	bnaa01g26170d	3.03773
		29.5.11.4.3.2	protein.degradation.ubiquitin.E3.SCF.FBOX	bnaa06g32560d	3.0545
		29.5.4	protein.degradation.aspartate protease	bnac07g10730d	3.06314
		29.4	protein.postranslational modification	bnac08g14740d	3.11289
		29.5.4	protein.degradation.aspartate protease	bnac08g00210d	3.12121
		29.5.11.4.2	protein.degradation.ubiquitin.E3.RING	bnac03g47460d	3.13204
		29.5.11.4.3.2	protein.degradation.ubiquitin.E3.SCF.FBOX	bnac05g47230d	3.13548
		29.5.11	protein.degradation.ubiquitin	bnaa02g11980d	3.17968
		29.5.11.4.2	protein.degradation.ubiquitin.E3.RING	bnac03g65570d	3.23954
		29.5.11.4.3.2	protein.degradation.ubiquitin.E3.SCF.FBOX	bnaa06g10320d	3.24463
		29.5.11.3	protein.degradation.ubiquitin.E2	bnac01g02310d	3.33313
		29.4	protein.postranslational modification	bnac06g27680d	3.3606
		29.5.11.4.2	protein.degradation.ubiquitin.E3.RING	bnaanng11660d	3.37915
		29.4.1.56	protein.postranslational modification.kinase.receptor like cytoplasmatic kinase VI	bnac09g09110d	3.38477
		29.4.1.57	protein.postranslational modification.kinase.receptor like cytoplasmatic kinase VII	bnac08g48570d	3.43142
		29.4	protein.postranslational modification	bnaa03g02060d	3.44887
		29.5.11.4.3.2	protein.degradation.ubiquitin.E3.SCF.FBOX	bnaa09g26460d	3.45525
		29.4	protein.postranslational modification	bnac05g29750d	3.47827
		29.2.1.2.1.515	protein.synthesis.ribosomal protein.eukaryotic.40S subunit.S15A	bnacnng37690d	3.48147
		29.5.11.4.3.2	protein.degradation.ubiquitin.E3.SCF.FBOX	bnac08g48530d	3.54533
		29.4	protein.postranslational modification	bnaa07g37260d	3.54801
		29.5	protein.degradation	bnac05g42570d	3.5675
		29.5.11.4.2	protein.degradation.ubiquitin.E3.RING	bnaa03g53160d	3.61049
		29.4	protein.postranslational modification	bnac01g43340d	3.61627
		29.4	protein.postranslational modification	bnac03g03100d	3.61627
		29.5.4	protein.degradation.aspartate protease	bnaa09g50960d	3.72597
		29.5.11.3	protein.degradation.ubiquitin.E2	bnaa06g02780d	3.74694
		29.5.3	protein.degradation.cysteine protease	bnaa01g00690d	3.75063
		29.2.1.2.2.527	protein.synthesis.ribosomal protein.eukaryotic.60S subunit.L27A	bnaa07g10030d	3.87648
		29.4	protein.postranslational modification	bnaa04g13420d	3.88074
		29.5.11.4.2	protein.degradation.ubiquitin.E3.RING	bnac07g05860d	3.9236
		29.5.11.4.2	protein.degradation.ubiquitin.E3.RING	bnaa06g03240d	3.98728
		29.1.17	protein.aa activation.glutamate-tRNA ligase	bnaa02g31710d	4.03197
		29.5	protein.degradation	bnaa08g11910d	4.07782
		29.4	protein.postranslational modification	bnaa03g02070d	4.15789
		29.4	protein.postranslational modification	bnac04g35560d	4.18053
		29.7	protein.glycosylation	bnaa03g10230d	4.1917
		29.4	protein.postranslational modification	bnac03g03070d	4.24076
		29.5.11.4.3.2	protein.degradation.ubiquitin.E3.SCF.FBOX	bnaa05g22530d	4.32206
		29.2.2.3.99	protein.synthesis.ribosome biogenesis.Pre-rRNA processing and modifications.misc	bnac08g44910d	4.43723
		29.4	protein.postranslational modification	bnac03g03110d	4.69956
		29.2.1.2.2.57	protein.synthesis.ribosomal protein.eukaryotic.60S subunit.L7A	bnaa09g40190d	4.9508
		29.5.3	protein.degradation.cysteine protease	bnac01g01680d	5.16652
		29.4.1.56	protein.postranslational modification.kinase.receptor like cytoplasmatic kinase VI	bnaa02g00570d	5.63106
		29.5.5	protein.degradation.serine protease	bnac06g34280d	5.73695
		29.4.1.57	protein.postranslational modification.kinase.receptor like cytoplasmatic kinase VII	bnaa06g09180d	6.06021
	signalling
		30.5	signalling.G-proteins	bnaa04g26720d	1.76145
		30.2.24	signalling.receptor kinases.S-locus glycoprotein like	bnaa01g11220d	1.8032
		30.6	signalling.MAP kinases	bnaa09g03350d	1.81504
		30.2.25	signalling.receptor kinases.wall associated kinase	bnac04g35920d	1.82465
		30.3	signalling.calcium	bnac03g45210d	1.88361
		30.11	signalling.light	bnacnng19880d	1.8978
		30.2.17	signalling.receptor kinases.DUF 26	bnaa09g20400d	1.90915
		30.2.99	signalling.receptor kinases.misc	bnac06g09080d	1.97444
		30.3	signalling.calcium	bnaa04g08230d	1.97601
		30.11	signalling.light	bnac06g09050d	2.0231
		30.2.26	signalling.receptor kinases.crinkly like	bnaa09g02800d	2.06367
		30.5	signalling.G-proteins	bnaa06g19600d	2.06845
		30.5	signalling.G-proteins	bnaa05g05180d	2.07308
		30.3	signalling.calcium	bnacnng69860d	2.11542
		30.5	signalling.G-proteins	bnaa03g58300d	2.13397
		30.2.15	signalling.receptor kinases.thaumatin like	bnac04g30730d	2.17292
		30.2.11	signalling.receptor kinases.leucine rich repeat XI	bnac07g28970d	2.18151
		30.2.99	signalling.receptor kinases.misc	bnac01g35650d	2.18984
		30.2.99	signalling.receptor kinases.misc	bnac06g05020d	2.2054
		30.2.2	signalling.receptor kinases.leucine rich repeat II	bnac06g32810d	2.21066
		30.2.15	signalling.receptor kinases.thaumatin like	bnaa03g43720d	2.22062
		30.11	signalling.light	bnaa03g28610d	2.221
		30.11	signalling.light	bnaa03g19970d	2.22795
		30.2.25	signalling.receptor kinases.wall associated kinase	bnaa09g44200d	2.2355
		30.2.12	signalling.receptor kinases.leucine rich repeat XII	bnaa08g01610d	2.238
		30.3	signalling.calcium	bnaa01g03820d	2.24311
		30.2.15	signalling.receptor kinases.thaumatin like	bnac07g35170d	2.24755
		30.4.4	signalling.phosphinositides.phosphoinositide phospholipase C	bnac03g12400d	2.24763
		30.2.11	signalling.receptor kinases.leucine rich repeat XI	bnaa02g20100d	2.25615
		30.1	signalling.in sugar and nutrient physiology	bnac03g51060d	2.25975
		30.5	signalling.G-proteins	bnac08g47610d	2.26046
		30.2.17	signalling.receptor kinases.DUF 26	bnaa01g12980d	2.26602
		30.2.3	signalling.receptor kinases.leucine rich repeat III	bnac07g38470d	2.27082
		30.2.25	signalling.receptor kinases.wall associated kinase	bnaa04g13650d	2.27748
		30.1	signalling.phosphorelay	bnaa01g25020d	2.30284
		30.11	signalling.light	bnaanng11520d	2.3179
		30.2.25	signalling.receptor kinases.wall associated kinase	bnac05g16460d	2.3242
		30.2.24	signalling.receptor kinases.S-locus glycoprotein like	bnac01g29490d	2.33852
		30.2.14	signalling.receptor kinases.leucine rich repeat XIV	bnaa06g40690d	2.34852
		30.2.3	signalling.receptor kinases.leucine rich repeat III	bnaa03g46220d	2.35489
		30.11	signalling.light	bnaa01g25860d	2.35521
		30.2.12	signalling.receptor kinases.leucine rich repeat XII	bnaa10g08190d	2.37646
		30.2.25	signalling.receptor kinases.wall associated kinase	bnac06g19690d	2.38744
		30.12	signalling.gravity	bnaa02g13770d	2.40584
		30.2.11	signalling.receptor kinases.leucine rich repeat XI	bnaa06g38030d	2.41429
		30.2.17	signalling.receptor kinases.DUF 26	bnacnng49020d	2.51712
		30.2.19	signalling.receptor kinases.legume-lectin	bnac06g17510d	2.54368
		30.2.24	signalling.receptor kinases.S-locus glycoprotein like	bnaa03g19850d	2.56707
		30.2.23	signalling.receptor kinases.RKF3 like	bnac08g42220d	2.58483
		30.1	signalling.in sugar and nutrient physiology	bnaa04g04360d	2.61194
		30.3	signalling.calcium	bnac08g21070d	2.6281
		30.2.20	signalling.receptor kinases.wheat LRK10 like	bnac07g10810d	2.63497
		30.2.20	signalling.receptor kinases.wheat LRK10 like	bnac06g12330d	2.64853
		30.2.17	signalling.receptor kinases.DUF 26	bnaa04g06980d	2.65511
		30.2.11	signalling.receptor kinases.leucine rich repeat XI	bnaa09g07170d	2.6557
		30.5	signalling.G-proteins	bnaa08g29060d	2.67061
		30.11	signalling.light	bnaa06g09060d	2.67221
		30.2.26	signalling.receptor kinases.crinkly like	bnac05g43230d	2.78167
		30.5	signalling.G-proteins	bnaa02g07230d	2.78267
		30.1	signalling.in sugar and nutrient physiology	bnaa06g30230d	2.79987
		30.2.7	signalling.receptor kinases.leucine rich repeat VII	bnac06g36320d	2.83166
		30.6	signalling.MAP kinases	bnaa02g07690d	2.85757
		30.1.2	signalling.in sugar and nutrient physiology.pyruvate dehydrogenase kinase	bnaa05g30880d	2.87452
		30.2.99	signalling.receptor kinases.misc	bnaa05g35900d	2.89005
		30.11	signalling.light	bnac08g42660d	2.91071
		30.2.8.2	signalling.receptor kinases.leucine rich repeat VIII.VIII-2	bnacnng34350d	2.95829
		30.11	signalling.light	bnac01g32990d	2.96032
		30.2.15	signalling.receptor kinases.thaumatin like	bnac04g49080d	2.97327
		30.2.17	signalling.receptor kinases.DUF 26	bnacnng53810d	2.98961
		30.2.17	signalling.receptor kinases.DUF 26	bnacnng25670d	3.02497
		30.2.17	signalling.receptor kinases.DUF 26	bnac07g38070d	3.08341
		30.2.17	signalling.receptor kinases.DUF 26	bnac01g41170d	3.18088
		30.1	signalling.in sugar and nutrient physiology	bnac02g45000d	3.18304
		30.1	signalling.in sugar and nutrient physiology	bnaa04g16920d	3.26287
		30.4	signalling.phosphinositides	bnaa09g17180d	3.28128
		30.2.24	signalling.receptor kinases.S-locus glycoprotein like	bnac01g41140d	3.30397
		30.3	signalling.calcium	bnac04g20690d	3.3131
		30.2.99	signalling.receptor kinases.misc	bnac03g09930d	3.38281
		30.2.17	signalling.receptor kinases.DUF 26	bnaa01g11250d	3.40198
		30.2.99	signalling.receptor kinases.misc	bnac03g13350d	3.52143
		30.2.17	signalling.receptor kinases.DUF 26	bnac02g26130d	3.56872
		30.2.3	signalling.receptor kinases.leucine rich repeat III	bnaa01g21170d	3.57322
		30.2.26	signalling.receptor kinases.crinkly like	bnaa05g28760d	3.71297
		30.2.13	signalling.receptor kinases.leucine rich repeat XIII	bnac06g38960d	3.71685
		30.2.17	signalling.receptor kinases.DUF 26	bnac03g29400d	3.81591
		30.1	signalling.in sugar and nutrient physiology	bnac04g26560d	3.96002
		30.2.99	signalling.receptor kinases.misc	bnaa05g15400d	4.00624
		30.2.7	signalling.receptor kinases.leucine rich repeat VII	bnaanng09060d	4.07132
		30.6	signalling.MAP kinases	bnac02g22230d	4.16409
		30.11	signalling.light	bnacnng02960d	4.46852
		30.2.1	signalling.receptor kinases.leucine rich repeat I	bnaa02g06920d	4.63361
		30.2.24	signalling.receptor kinases.S-locus glycoprotein like	bnacnng04180d	4.97784
		30.1	signalling.in sugar and nutrient physiology	bnaa02g10950d	5.09965
		30.2.17	signalling.receptor kinases.DUF 26	bnaa02g21140d	5.47945
	cell
		31.1	cell.organisation	bnaanng19560d	1.79797
		31.1	cell.organisation	bnac06g35620d	4.52549
		31.4	cell.vesicle transport	bnaa04g19170d	3.84747
		31.3	cell.cycle	bnac08g19340d	3.63237
		31.4	cell.vesicle transport	bnac04g43540d	3.55933
		31.4	cell.vesicle transport	bnac09g34730d	3.45757
		31.2	cell.division	bnacnng00060d	3.24187
		31.3.1	cell.cycle.peptidylprolyl isomerase	bnac03g12390d	3.11349
		31.1	cell.organisation	bnaa09g05100d	2.97327
		31.2	cell.division	bnaa03g37670d	2.89005
		31.5.1	cell.cell death.plants	bnaa07g08270d	2.83628
		31.1	cell.organisation	bnaa08g07300d	2.8015
		31.1	cell.organisation	bnaanng01800d	2.683
		31.1	cell.organisation	bnaa03g28270d	2.67508
		31.1	cell.organisation	bnac07g47270d	2.66884
		31.1	cell.organisation	bnac07g16790d	2.64494
		31.3	cell.cycle	bnaanng23660d	2.62284
		31.2	cell.division	bnac05g05060d	2.58326
		31.3	cell.cycle	bnac05g34380d	2.49272
		31.3	cell.cycle	bnac03g02420d	2.3621
		31.2	cell.division	bnac06g37380d	2.30012
		31.3	cell.cycle	bnac06g42060d	2.16419
		31.2	cell.division	bnac04g26460d	2.14675
		31.1	cell.organisation	bnac03g14470d	2.10439
		31.3	cell.cycle	bnacnng52280d	2.02629
		31.1	cell.organisation	bnaa06g00310d	2.01804
		31.2	cell.division	bnaa04g04280d	1.98745
		31.1	cell.organisation	bnac05g06650d	1.9842
		31.3.1	cell.cycle.peptidylprolyl isomerase	bnaanng17350d	1.96595
		31.4	cell.vesicle transport	bnacnng51860d	1.95723
		31.2	cell.division	bnacnng14320d	1.92406
		31.2	cell.division	bnaa08g11350d	1.89068
		31.4	cell.vesicle transport	bnaa01g32080d	1.86549
		31.4	cell.vesicle transport	bnaa08g12030d	1.83673
		31.1	cell.organisation	bnac01g08210d	1.81199
		31.4	cell.vesicle transport	bnaa10g11910d	1.75032
		31.1	cell.organisation	bnaanng39370d	1.73789
	development
		33.1	development.storage proteins	bnac09g38470d	1.73186
		33.99	development.unspecified	bnaa09g52510d	1.74725
		33.2	development.late embryogenesis abundant	bnaa03g20610d	1.78459
		33.99	development.unspecified	bnaa05g18430d	1.88359
		33.99	development.unspecified	bnaa06g14540d	1.89133
		33.99	development.unspecified	bnaa02g20750d	1.94243
		33.99	development.unspecified	bnaa02g01030d	1.94725
		33.99	development.unspecified	bnaa06g39220d	1.97294
		33.99	development.unspecified	bnac03g50570d	2.01999
		33.99	development.unspecified	bnac08g00970d	2.02038
		33.99	development.unspecified	bnac09g25190d	2.02112
		33.99	development.unspecified	bnaa09g06870d	2.03092
		33.99	development.unspecified	bnaa08g30320d	2.03646
		33.99	development.unspecified	bnac05g02780d	2.05084
		33.99	development.unspecified	bnac01g25700d	2.07979
		33.99	development.unspecified	bnac08g29520d	2.08361
		33.99	development.unspecified	bnaanng05030d	2.08807
		33.99	development.unspecified	bnaanng31070d	2.11478
		33.99	development.unspecified	bnac04g52880d	2.11959
		33.99	development.unspecified	bnaa02g34850d	2.14547
		33.1	development.storage proteins	bnaanng00900d	2.15275
		33.99	development.unspecified	bnac07g35860d	2.1577
		33.99	development.unspecified	bnac05g16000d	2.18099
		33.3	development.squamosa promoter binding like (SPL)	bnacnng05200d	2.18657
		33.99	development.unspecified	bnac01g40250d	2.18657
		33.99	development.unspecified	bnaa01g37020d	2.20534
		33.99	development.unspecified	bnac04g43920d	2.2413
		33.99	development.unspecified	bnaa08g28060d	2.41096
		33.99	development.unspecified	bnac05g07480d	2.54028
		33.99	development.unspecified	bnaa02g05290d	2.57628
		33.99	development.unspecified	bnacnng57120d	2.5785
		33.99	development.unspecified	bnaa08g15770d	2.68739
		33.99	development.unspecified	bnaa06g16330d	2.69442
		33.99	development.unspecified	bnac03g03450d	2.70816
		33.99	development.unspecified	bnacnng11120d	2.712
		33.99	development.unspecified	bnac06g30680d	2.73779
		33.99	development.unspecified	bnac03g52910d	2.73805
		33.99	development.unspecified	bnac07g06480d	2.76097
		33.99	development.unspecified	bnaa07g14730d	2.77534
		33.1	development.storage proteins	bnaa10g15920d	2.80948
		33.99	development.unspecified	bnaa05g18390d	2.8955
		33.99	development.unspecified	bnac08g29760d	2.97327
		33.99	development.unspecified	bnac06g12550d	3.00393
		33.99	development.unspecified	bnaa07g02510d	3.06403
		33.99	development.unspecified	bnac03g58370d	3.06566
		33.99	development.unspecified	bnac08g46050d	3.07162
		33.99	development.unspecified	bnaa09g02500d	3.23912
		33.2	development.late embryogenesis abundant	bnaa09g00750d	3.25494
		33.99	development.unspecified	bnaa01g01780d	3.33398
		33.99	development.unspecified	bnaa05g37410d	3.39241
		33.99	development.unspecified	bnaa06g31080d	3.40079
		33.99	development.unspecified	bnac07g25530d	3.53595
		33.99	development.unspecified	bnaa07g28000d	3.73775
		33.99	development.unspecified	bnacnng49350d	3.8394
		33.99	development.unspecified	bnac03g23960d	3.84747
		33.99	development.unspecified	bnac01g02910d	3.87648
		33.99	development.unspecified	bnac07g49940d	4.00536
		33.99	development.unspecified	bnaa08g18520d	4.10024
		33.99	development.unspecified	bnaanng26200d	4.3594
		33.99	development.unspecified	bnac04g26480d	4.41727
		33.99	development.unspecified	bnaa04g01810d	4.4373
		33.99	development.unspecified	bnaa07g24270d	5.58968
		33.2	development.late embryogenesis abundant	bnac09g16220d	6.05935
		33.99	development.unspecified	bnac06g43410d	6.61847
	transport
		34.2	transport.sugars	bnaa03g29310d	1.74872
		34.19.1	transport.Major Intrinsic Proteins.PIP	bnaa10g00360d	1.77902
		34.98	transport.membrane system unknown	bnac03g75450d	1.85397
		34.2	transport.sugars	bnaa09g44150d	1.85751
		34.12	transport.metal	bnac04g00620d	1.86662
		34.99	transport.misc	bnaa08g06670d	1.86876
		34.2	transport.sugars	bnaa04g25030d	1.88966
		34.16	transport.ABC transporters and multidrug resistance systems	bnacnng66210d	1.89142
		34.99	transport.misc	bnaanng24890d	1.89497
		34.2	transport.sugars	bnaa03g04470d	1.90183
		34.16	transport.ABC transporters and multidrug resistance systems	bnac03g57180d	1.90305
		34.9	transport.metabolite transporters at the mitochondrial membrane	bnaa03g26840d	1.90652
		34.12	transport.metal	bnac02g46600d	1.92804
		34.3	transport.amino acids	bnac03g73530d	1.94426
		34.3	transport.amino acids	bnac07g21430d	1.94565
		34.2	transport.sugars	bnaa06g23940d	1.94859
		34.3	transport.amino acids	bnaa04g29360d	1.95109
		34.16	transport.ABC transporters and multidrug resistance systems	bnaa05g00840d	1.9548
		34.16	transport.ABC transporters and multidrug resistance systems	bnac08g32420d	1.96665
		34.16	transport.ABC transporters and multidrug resistance systems	bnaa02g15690d	1.99235
		34.2	transport.porins	bnacnng05760d	1.99489
		34.98	transport.membrane system unknown	bnaa06g17430d	2.00801
		34.2	transport.sugars	bnaa02g01840d	2.04979
		34.16	transport.ABC transporters and multidrug resistance systems	bnaa09g40060d	2.05666
		34.6	transport.sulphate	bnaa02g18690d	2.05891
		34.12	transport.metal	bnaa02g36240d	2.08406
		34.1	transport.p- and v-ATPases	bnaa02g33520d	2.09842
		34.99	transport.misc	bnac07g47900d	2.09981
		34.12	transport.metal	bnaa09g37250d	2.10835
		34.2	transport.sugars	bnac09g03670d	2.11915
		34.2	transport.sugars	bnaa02g31110d	2.12079
		34.3	transport.amino acids	bnaanng19530d	2.12242
		34.19.1	transport.Major Intrinsic Proteins.PIP	bnaanng23190d	2.12586
		34.16	transport.ABC transporters and multidrug resistance systems	bnaa05g26160d	2.14442
		34.22	transport.cyclic nucleotide or calcium regulated channels	bnaa03g26780d	2.15668
		34.3	transport.amino acids	bnaa09g35660d	2.17583
		34.12	transport.metal	bnaa02g23620d	2.20931
		34.99	transport.misc	bnac04g08310d	2.21421
		34.16	transport.ABC transporters and multidrug resistance systems	bnaa03g45690d	2.22013
		34.14	transport.unspecified cations	bnaa02g14830d	2.22407
		34.9	transport.metabolite transporters at the mitochondrial membrane	bnac06g33930d	2.22474
		34.99	transport.misc	bnac06g19090d	2.23119
		34.16	transport.ABC transporters and multidrug resistance systems	bnaa06g03880d	2.27408
		34.16	transport.ABC transporters and multidrug resistance systems	bnac03g23460d	2.28387
		34.16	transport.ABC transporters and multidrug resistance systems	bnacnng03560d	2.32996
		34.3	transport.amino acids	bnaa05g32770d	2.35779
		34.3	transport.amino acids	bnac08g27150d	2.366
		34.3	transport.amino acids	bnac06g38080d	2.39298
		34.16	transport.ABC transporters and multidrug resistance systems	bnac06g14750d	2.41939
		34.16	transport.ABC transporters and multidrug resistance systems	bnac08g29630d	2.42609
		34.99	transport.misc	bnaa01g24940d	2.47482
		34.99	transport.misc	bnaa07g38360d	2.47507
		34.99	transport.misc	bnac09g09390d	2.48545
		34.99	transport.misc	bnacnng48120d	2.49372
		34.12	transport.metal	bnac04g27020d	2.50303
		34.9	transport.metabolite transporters at the mitochondrial membrane	bnac03g03810d	2.50328
		34.99	transport.misc	bnac08g39000d	2.51373
		34.16	transport.ABC transporters and multidrug resistance systems	bnaa03g19570d	2.51568
		34.12	transport.metal	bnacnng31950d	2.52359
		34.1.2	transport.p- and v-ATPases.H+-exporting ATPase	bnac03g68040d	2.53925
		34.99	transport.misc	bnacnng07020d	2.58298
		34.2	transport.sugars	bnac06g22500d	2.58425
		34.99	transport.misc	bnaa01g23770d	2.60831
		34.99	transport.misc	bnac05g25080d	2.61743
		34.99	transport.misc	bnaa06g09840d	2.64094
		34.99	transport.misc	bnac01g31860d	2.65806
		34.19.1	transport.Major Intrinsic Proteins.PIP	bnaa09g34600d	2.67546
		34.99	transport.misc	bnaa10g13580d	2.68227
		34.8	transport.metabolite transporters at the envelope membrane	bnaa02g03640d	2.71501
		34.3	transport.amino acids	bnaa07g33510d	2.72566
		34.19.3	transport.Major Intrinsic Proteins.NIP	bnac01g11410d	2.7268
		34.21	transport.calcium	bnaa10g16940d	2.72737
		34.19.1	transport.Major Intrinsic Proteins.PIP	bnac07g45370d	2.73806
		34.99	transport.misc	bnac05g25060d	2.7609
		34.99	transport.misc	bnaanng21660d	2.76316
		34.2.1	transport.sugars.sucrose	bnac07g13570d	2.79284
		34.8	transport.metabolite transporters at the envelope membrane	bnac03g71800d	2.79821
		34.3	transport.amino acids	bnac03g01740d	2.80254
		34.99	transport.misc	bnac06g27750d	2.80455
		34.6	transport.sulphate	bnac05g18450d	2.83827
		34.16	transport.ABC transporters and multidrug resistance systems	bnac01g41400d	2.85035
		34.8	transport.metabolite transporters at the envelope membrane	bnaa03g11690d	2.87133
		34.99	transport.misc	bnaa03g15810d	2.92437
		34.14	transport.unspecified cations	bnac02g33350d	2.93448
		34.21	transport.calcium	bnaa05g06490d	2.94004
		34.13	transport.peptides and oligopeptides	bnacnng15890d	2.94815
		34.16	transport.ABC transporters and multidrug resistance systems	bnac04g25800d	2.94815
		34.16	transport.ABC transporters and multidrug resistance systems	bnaa06g17180d	2.95145
		34.14	transport.unspecified cations	bnaa01g25990d	2.95488
		34.21	transport.calcium	bnac02g07540d	2.95968
		34.99	transport.misc	bnaa09g09160d	2.99072
		34.16	transport.ABC transporters and multidrug resistance systems	bnac05g40290d	2.99594
		34.6	transport.sulphate	bnac03g05940d	3.00481
		34.2	transport.sugars	bnacnng06500d	3.02655
		34.6	transport.sulphate	bnac08g23200d	3.02885
		34.2	transport.sugars	bnac07g15720d	3.03361
		34.4	transport.nitrate	bnaa03g57010d	3.06479
		34.12	transport.metal	bnacnng11150d	3.07118
		34.2	transport.sugars	bnaa09g04260d	3.07304
		34.99	transport.misc	bnaanng25760d	3.0967
		34.12	transport.metal	bnac04g20290d	3.10443
		34.4	transport.nitrate	bnac03g27680d	3.10868
		34.99	transport.misc	bnac01g30600d	3.12819
		34.16	transport.ABC transporters and multidrug resistance systems	bnac07g37810d	3.17698
		34.22	transport.cyclic nucleotide or calcium regulated channels	bnaa03g34700d	3.26857
		34.6	transport.sulphate	bnac03g37650d	3.27729
		34.16	transport.ABC transporters and multidrug resistance systems	bnac07g50020d	3.28639
		34.6	transport.sulphate	bnac06g38480d	3.30397
		34.99	transport.misc	bnaa09g23940d	3.35982
		34.12	transport.metal	bnac03g31360d	3.37088
		34.14	transport.unspecified cations	bnaa02g22130d	3.41812
		34.2	transport.sugars	bnac03g06010d	3.42236
		34.14	transport.unspecified cations	bnac01g07220d	3.43596
		34.6	transport.sulphate	bnaa09g32410d	3.43912
		34.19.3	transport.Major Intrinsic Proteins.NIP	bnaa01g09720d	3.54699
		34.2	transport.sugars	bnac03g73840d	3.56031
		34.2	transport.sugars	bnaa01g01140d	3.56334
		34.13	transport.peptides and oligopeptides	bnaa01g11510d	3.64813
		34.2	transport.sugars	bnac05g46390d	3.6806
		34.3	transport.amino acids	bnaa03g01440d	3.6866
		34.99	transport.misc	bnaa07g02670d	3.69526
		34.16	transport.ABC transporters and multidrug resistance systems	bnac09g43510d	3.71297
		34.16	transport.ABC transporters and multidrug resistance systems	bnaa09g27580d	3.71685
		34.13	transport.peptides and oligopeptides	bnacnng78690d	3.76905
		34.16	transport.ABC transporters and multidrug resistance systems	bnaa06g10230d	3.77073
		34.16	transport.ABC transporters and multidrug resistance systems	bnac05g11890d	3.81261
		34.21	transport.calcium	bnaa10g27650d	3.81263
		34.6	transport.sulphate	bnaa02g04350d	3.81659
		34.99	transport.misc	bnaa01g24950d	3.86363
		34.22	transport.cyclic nucleotide or calcium regulated channels	bnac03g40070d	3.86836
		34.99	transport.misc	bnaa06g24280d	3.86881
		34.9	transport.metabolite transporters at the mitochondrial membrane	bnaa06g19110d	3.90001
		34.99	transport.misc	bnaa05g19560d	3.90719
		34.12	transport.metal	bnac03g01300d	3.95313
		34.12	transport.metal	bnac01g15520d	3.96839
		34.6	transport.sulphate	bnacnng67820d	4.04054
		34.21	transport.calcium	bnacnng75720d	4.04795
		34.3	transport.amino acids	bnaa02g27130d	4.05971
		34.99	transport.misc	bnacnng07010d	4.13632
		34.99	transport.misc	bnaa03g04480d	4.16107
		34.16	transport.ABC transporters and multidrug resistance systems	bnac07g41750d	4.17647
		34.99	transport.misc	bnaa03g36380d	4.18457
		34.14	transport.unspecified cations	bnaa02g25550d	4.2344
		34.3	transport.amino acids	bnaanng28300d	4.29159
		34.3	transport.amino acids	bnac07g45470d	4.37375
		34.16	transport.ABC transporters and multidrug resistance systems	bnaa09g37590d	4.44316
		34.17	transport.peroxisomes	bnac03g22330d	4.45094
		34.3	transport.amino acids	bnac06g13220d	4.47162
		34.12	transport.metal	bnac06g38390d	4.51238
		34.21	transport.calcium	bnaa02g03750d	4.69483
		34.99	transport.misc	bnaa07g29150d	4.69857
		34.99	transport.misc	bnaa06g32800d	4.88355
		34.12	transport.metal	bnaa01g13360d	5.17792
		34.2	transport.sugars	bnaa05g31800d	5.21128
		34.2	transport.sugars	bnacnng53530d	5.31838
		34.9	transport.metabolite transporters at the mitochondrial membrane	bnac03g52730d	5.78665
		34.99	transport.misc	bnac06g32260d	5.92355
		34.99	transport.misc	bnac07g23670d	6.00798
Down-regulated genes
	major CHO metabolism
		2.1.2.1	major CHO metabolism.synthesis.starch.AGPase	bnacnng00430d	-5.18296
		2.2.2.3	major CHO metabolism.degradation.starch.glucan water dikinase	bnaa09g47750d	-4.70697
		2.2.2.3	major CHO metabolism.degradation.starch.glucan water dikinase	bnac08g49610d	-4.50015
		2.1.2.1	major CHO metabolism.synthesis.starch.AGPase	bnaa10g15850d	-4.18053
		2.2.2.1.2	major CHO metabolism.degradation.starch.starch cleavage.beta amylase	bnac01g21190d	-4.12656
		2.1.2.1	major CHO metabolism.synthesis.starch.AGPase	bnac09g54280d	-4.03414
		2.2.2.3	major CHO metabolism.degradation.starch.glucan water dikinase	bnac01g41540d	-3.98197
		2.1.2.1	major CHO metabolism.synthesis.starch.AGPase	bnaa07g04740d	-3.97835
		2.2.2.1.2	major CHO metabolism.degradation.starch.starch cleavage.beta amylase	bnac07g34180d	-3.89377
		2.1.2.1	major CHO metabolism.synthesis.starch.AGPase	bnaanng08760d	-3.72421
		2.2.2.2	major CHO metabolism.degradation.starch.starch phosphorylase	bnac03g56240d	-3.5297
		2.2.2.2	major CHO metabolism.degradation.starch.starch phosphorylase	bnaa06g17710d	-3.22453
		2.2.2.2	major CHO metabolism.degradation.starch.starch phosphorylase	bnac07g25770d	-3.18139
		2.2.1.4	major CHO metabolism.degradation.sucrose.hexokinase	bnaa08g02130d	-2.93682
		2.2.2.1.2	major CHO metabolism.degradation.starch.starch cleavage.beta amylase	bnaa03g42940d	-2.91467
		2.1.2.1	major CHO metabolism.synthesis.starch.AGPase	bnaa06g40730d	-2.86722
		2.2.2.2	major CHO metabolism.degradation.starch.starch phosphorylase	bnaa06g30890d	-2.85751
		2.2.2.1.1	major CHO metabolism.degradation.starch.starch cleavage.alpha amylase	bnac06g36810d	-2.82546
		2.2.2.10	major CHO metabolism.degradation.starch.laforin like phosphoglucan phosphatase (SEX4)	bnac08g23490d	-2.81902
		2.2.2.2	major CHO metabolism.degradation.starch.starch phosphorylase	bnac02g37910d	-2.81206
		2.2.1.3.1	major CHO metabolism.degradation.sucrose.invertases.neutral	bnaa05g30860d	-2.74604
		2.1.2.2	major CHO metabolism.synthesis.starch.starch synthase	bnacnng29150d	-2.73424
		2.2.1.4	major CHO metabolism.degradation.sucrose.hexokinase	bnac03g68660d	-2.71501
		2.2.2.4	major CHO metabolism.degradation.starch.D enzyme	bnaa05g01890d	-2.71243
		2.1.1.1	major CHO metabolism.synthesis.sucrose.SPS	bnacnng65550d	-2.65851
		2.2.2.1.2	major CHO metabolism.degradation.starch.starch cleavage.beta amylase	bnacnng71190d	-2.54621
		2.2.2.10	major CHO metabolism.degradation.starch.laforin like phosphoglucan phosphatase (SEX4)	bnaa09g32650d	-2.49784
		2.2.2.1.2	major CHO metabolism.degradation.starch.starch cleavage.beta amylase	bnaa08g05660d	-2.49496
		2.1.2.3	major CHO metabolism.synthesis.starch.starch branching	bnaa05g07860d	-2.43897
		2.2.1.4	major CHO metabolism.degradation.sucrose.hexokinase	bnaa05g15840d	-2.26863
		2.2.1.4	major CHO metabolism.degradation.sucrose.hexokinase	bnaa06g02800d	-2.25492
		2.2.2.4	major CHO metabolism.degradation.starch.D enzyme	bnac04g01600d	-2.2376
		2.2.2.3	major CHO metabolism.degradation.starch.glucan water dikinase	bnaa08g25580d	-2.2343
		2.1.2.1	major CHO metabolism.synthesis.starch.AGPase	bnac07g47330d	-2.22499
		2.1.2.1	major CHO metabolism.synthesis.starch.AGPase	bnaa07g31840d	-2.09285
		2.1.1.2	major CHO metabolism.synthesis.sucrose.SPP	bnac04g44820d	-2.04819
		2.2.1.5	major CHO metabolism.degradation.sucrose.Susy	bnacnng23260d	-2.03959
		2.2.1.4	major CHO metabolism.degradation.sucrose.hexokinase	bnac06g03640d	-1.98388
		2.2.2.2	major CHO metabolism.degradation.starch.starch phosphorylase	bnaa02g29830d	-1.97621
		2.2.2.1.2	major CHO metabolism.degradation.starch.starch cleavage.beta amylase	bnacnng71250d	-1.8458
		2.1.2.2	major CHO metabolism.synthesis.starch.starch synthase	bnaa06g26820d	-1.81175
	minor CHO metabolism
		3.6	minor CHO metabolism.callose	bnac02g42010d	-4.55019
		3.2.1	minor CHO metabolism.trehalose.TPS	bnaa06g11460d	-4.41684
		3.6	minor CHO metabolism.callose	bnaa09g14070d	-4.25533
		3.4.3	minor CHO metabolism.myo-inositol.InsP Synthases	bnac08g35240d	-4.25303
		3.5	minor CHO metabolism.others	bnac08g01890d	-4.02492
		3.2.2	minor CHO metabolism.trehalose.TPP	bnac02g24780d	-3.95217
		3.2.3	minor CHO metabolism.trehalose.potential TPS/TPP	bnac07g34770d	-3.93289
		3.5	minor CHO metabolism.others	bnac02g04160d	-3.93084
		3.6	minor CHO metabolism.callose	bnac02g04450d	-3.84261
		3.4.3	minor CHO metabolism.myo-inositol.InsP Synthases	bnaa04g12720d	-3.74057
		3.4.1	minor CHO metabolism.myo-inositol.poly-phosphatases	bnac01g10530d	-3.68188
		3.1.1.1	minor CHO metabolism.raffinose family.galactinol synthases.known	bnacnng63310d	-3.56787
		3.1.1.1	minor CHO metabolism.raffinose family.galactinol synthases.known	bnaa09g15290d	-3.54235
		3.5	minor CHO metabolism.others	bnaa05g06810d	-3.3925
		3.4.2	minor CHO metabolism.myo-inositol.InsP-Kinases	bnaa09g05790d	-3.32896
		3.5	minor CHO metabolism.others	bnac02g08550d	-3.23429
		3.4.3	minor CHO metabolism.myo-inositol.InsP Synthases	bnaa09g42760d	-3.17545
		3.1.1.2	minor CHO metabolism.raffinose family.galactinol synthases.putative	bnac09g14710d	-3.16521
		3.2.3	minor CHO metabolism.trehalose.potential TPS/TPP	bnaa03g43320d	-3.13594
		3.2.2	minor CHO metabolism.trehalose.TPP	bnaanng22210d	-3.08496
		3.2.1	minor CHO metabolism.trehalose.TPS	bnaa07g34230d	-3.06179
		3.2.2	minor CHO metabolism.trehalose.TPP	bnac03g60640d	-3.04738
		3.6	minor CHO metabolism.callose	bnac09g05160d	-2.94815
		3.5	minor CHO metabolism.others	bnaa06g36460d	-2.64853
		3.5	minor CHO metabolism.others	bnaa05g34870d	-2.63084
		3.5	minor CHO metabolism.others	bnaa03g03730d	-2.47945
		3.2.2	minor CHO metabolism.trehalose.TPP	bnaa08g16230d	-2.4599
		3.5	minor CHO metabolism.others	bnaa08g28720d	-2.37207
		3.1.2.1	minor CHO metabolism.raffinose family.raffinose synthases.known	bnac04g56100d	-2.30363
		3.5	minor CHO metabolism.others	bnac04g16660d	-2.27375
		3.6	minor CHO metabolism.callose	bnac09g44080d	-2.23933
		3.5	minor CHO metabolism.others	bnacnng68220d	-2.19127
		3.6	minor CHO metabolism.callose	bnaunng02530d	-2.04398
		3.6	minor CHO metabolism.callose	bnaa02g01360d	-2.02345
		3.4.1	minor CHO metabolism.myo-inositol.poly-phosphatases	bnaa01g08860d	-2.02196
		3.4.1	minor CHO metabolism.myo-inositol.poly-phosphatases	bnaa07g29490d	-1.93779
		3.1.1.2	minor CHO metabolism.raffinose family.galactinol synthases.putative	bnaa09g02250d	-1.75967
	glycolysis
		4.1.12	glycolysis.cytosolic branch.phosphoglycerate mutase	bnacnng51650d	-5.1994
		4.1.9	glycolysis.cytosolic branch.non-phosphorylating glyceraldehyde 3-phosphate dehydrogenase (NPGAP-DH)	bnac04g36640d	-4.29322
		4.1.15	glycolysis.cytosolic branch.phospho-enol-pyruvate carboxylase (PEPC)	bnac04g02430d	-4.27987
		4.1.12	glycolysis.cytosolic branch.phosphoglycerate mutase	bnac05g07410d	-4.20752
		4.2.2	glycolysis.plastid branch.phosphoglucomutase (PGM)	bnaa07g28910d	-4.1117
		4.1.15	glycolysis.cytosolic branch.phospho-enol-pyruvate carboxylase (PEPC)	bnac04g48440d	-3.20025
		4.1.9	glycolysis.cytosolic branch.non-phosphorylating glyceraldehyde 3-phosphate dehydrogenase (NPGAP-DH)	bnaa04g14220d	-2.98359
		4.1.15	glycolysis.cytosolic branch.phospho-enol-pyruvate carboxylase (PEPC)	bnaa04g24600d	-2.89383
		4.1.15	glycolysis.cytosolic branch.phospho-enol-pyruvate carboxylase (PEPC)	bnaa05g34260d	-2.84714
		4.1.6	glycolysis.cytosolic branch.fructose-2,6-bisphosphatase (Fru2,6BisPase)	bnac08g45130d	-2.31096
		4.1.15	glycolysis.cytosolic branch.phospho-enol-pyruvate carboxylase (PEPC)	bnac05g20500d	-2.08792
		4.2.14	glycolysis.plastid branch.pyruvate kinase (PK)	bnacnng14000d	-1.92512
		4.1.6	glycolysis.cytosolic branch.fructose-2,6-bisphosphatase (Fru2,6BisPase)	bnaanng15770d	-1.84089
	fermentation
		5.1	fermentation.aldehyde dehydrogenase	bnaa01g02880d	-4.52141
		5.1	fermentation.aldehyde dehydrogenase	bnaa09g53800d	-3.51175
		5.1	fermentation.aldehyde dehydrogenase	bnaa03g59170d	-2.87744
		5.1	fermentation.aldehyde dehydrogenase	bnac07g46060d	-2.74198
		5.1	fermentation.aldehyde dehydrogenase	bnac01g04140d	-2.3621
	gluconeogenesis / glyoxylate cycle
		6.3	gluconeogenesis / glyoxylate cycle.Malate DH	bnac02g00740d	-6.2064
		6.3	gluconeogenesis / glyoxylate cycle.Malate DH	bnaa02g00100d	-4.08629
		6.4	gluconeogenesis / glyoxylate cycle.PEPCK	bnac02g43920d	-2.35432
		6.3	gluconeogenesis / glyoxylate cycle.Malate DH	bnac07g14970d	-2.07594
	OPP
		7.2.2	OPP.non-reductive PP.transaldolase	bnac02g04730d	-4.96872
		7.2.4	OPP.non-reductive PP.ribose 5-phosphate isomerase	bnac02g20560d	-2.32958
	TCA / org transformation
		8.3	TCA / org transformation.carbonic anhydrases	bnaa02g02290d	-7.25747
		8.3	TCA / org transformation.carbonic anhydrases	bnaa05g33810d	-7.14219
		8.3	TCA / org transformation.carbonic anhydrases	bnac05g48870d	-6.56462
		8.3	TCA / org transformation.carbonic anhydrases	bnac02g05730d	-5.18153
		8.3	TCA / org transformation.carbonic anhydrases	bnacnng63520d	-4.47134
		8.3	TCA / org transformation.carbonic anhydrases	bnaa07g38790d	-4.15752
		8.2.4	TCA / org transformation.other organic acid transformatons.IDH	bnac02g03240d	-3.53418
		8.2.9	TCA / org transformation.other organic acid transformatons.cyt MDH	bnac02g10780d	-3.00669
		8.1.6	TCA / org transformation.TCA.succinyl-CoA ligase	bnac02g01230d	-2.53246
		8.2.9	TCA / org transformation.other organic acid transformatons.cyt MDH	bnaa10g11990d	-2.38857
		8.3	TCA / org transformation.carbonic anhydrases	bnacnng31770d	-2.18779
		8.3	TCA / org transformation.carbonic anhydrases	bnac03g17150d	-2.1563
	mitochondrial electron transport / ATP synthesis
		9.9	mitochondrial electron transport / ATP synthesis.F1-ATPase	bnac02g04760d	-6.91764
		9.5	mitochondrial electron transport / ATP synthesis.cytochrome c reductase	bnac02g04740d	-6.36527
		9.5	mitochondrial electron transport / ATP synthesis.cytochrome c reductase	bnac02g04750d	-5.8355
		9.1.1	mitochondrial electron transport / ATP synthesis.NADH-DH.complex I	bnac05g10690d	-5.30224
		9.2.1.3	mitochondrial electron transport / ATP synthesis.NADH-DH.type II.mitochondrial	bnac09g47290d	-3.32505
		9.6	mitochondrial electron transport / ATP synthesis.cytochrome c	bnaa08g02730d	-3.07943
		9.8	mitochondrial electron transport / ATP synthesis.uncoupling protein	bnaa01g13950d	-2.90473
		9.8	mitochondrial electron transport / ATP synthesis.uncoupling protein	bnac01g16430d	-2.78129
		9.9	mitochondrial electron transport / ATP synthesis.F1-ATPase	bnac02g01040d	-2.37394
		9.1.2	mitochondrial electron transport / ATP synthesis.NADH-DH.localisation not clear	bnac02g14930d	-2.35629
		9.6	mitochondrial electron transport / ATP synthesis.cytochrome c	bnac08g02970d	-2.22052
		9.2.1.3	mitochondrial electron transport / ATP synthesis.NADH-DH.type II.mitochondrial	bnaa10g22740d	-1.92133
		9.9	mitochondrial electron transport / ATP synthesis.F1-ATPase	bnac02g01030d	-1.88996
	cell wall
		10.7	cell wall.modification	bnacnng23400d	-7.16511
		10.6.1	cell wall.degradation.cellulases and beta -1,4-glucanases	bnaanng22170d	-7.11419
		10.2.1	cell wall.cellulose synthesis.cellulose synthase	bnac03g03990d	-5.94492
		10.7	cell wall.modification	bnacnng78620d	-5.93148
		10.1.9	cell wall.precursor synthesis.MUR4	bnaa05g09030d	-5.86283
		10.7	cell wall.modification	bnaa10g29070d	-5.77718
		10.8.1	cell wall.pectin*esterases.PME	bnaa01g20750d	-5.7164
		10.7	cell wall.modification	bnaa09g01390d	-5.65257
		10.7	cell wall.modification	bnaa06g40800d	-5.64315
		10.2.2	cell wall.cellulose synthesis.COBRA	bnac02g06140d	-5.62678
		10.8.1	cell wall.pectin*esterases.PME	bnac03g03910d	-5.60467
		10.5.1.1	cell wall.cell wall proteins.AGPs.AGP	bnaa04g00600d	-5.53121
		10.7	cell wall.modification	bnac07g42520d	-5.40111
		10.1.9	cell wall.precursor synthesis.MUR4	bnacnng22570d	-5.27659
		10.8.1	cell wall.pectin*esterases.PME	bnaa01g31480d	-5.17603
		10.7	cell wall.modification	bnacnng43640d	-5.1451
		10.7	cell wall.modification	bnaa03g50070d	-5.12202
		10.5.2	cell wall.cell wall proteins.proline rich proteins	bnaa04g00430d	-5.10772
		10.7	cell wall.modification	bnac03g55190d	-5.08867
		10.8.1	cell wall.pectin*esterases.PME	bnaa06g20930d	-4.69516
		10.7	cell wall.modification	bnac07g42530d	-4.58248
		10.7	cell wall.modification	bnac01g08120d	-4.54536
		10.2.1	cell wall.cellulose synthesis.cellulose synthase	bnac02g02440d	-4.51942
		10.5.2	cell wall.cell wall proteins.proline rich proteins	bnac03g60170d	-4.51878
		10.7	cell wall.modification	bnaa02g35250d	-4.45094
		10.5.3	cell wall.cell wall proteins.LRR	bnac08g36540d	-4.37093
		10.2	cell wall.cellulose synthesis	bnac03g01390d	-4.28911
		10.6.3	cell wall.degradation.pectate lyases and polygalacturonases	bnaa07g38770d	-4.24836
		10.5.1.1	cell wall.cell wall proteins.AGPs.AGP	bnac04g34970d	-4.22595
		10.7	cell wall.modification	bnac09g32750d	-4.18349
		10.8.1	cell wall.pectin*esterases.PME	bnaa10g22380d	-4.14897
		10.2	cell wall.cellulose synthesis	bnac09g01620d	-4.08656
		10.5.5	cell wall.cell wall proteins.RGP	bnac02g06160d	-4.08012
		10.6.3	cell wall.degradation.pectate lyases and polygalacturonases	bnaa05g26870d	-4.01564
		10.6.3	cell wall.degradation.pectate lyases and polygalacturonases	bnaa03g55630d	-4.00827
		10.8.1	cell wall.pectin*esterases.PME	bnacnng55180d	-3.95313
		10.7	cell wall.modification	bnaa01g06740d	-3.94137
		10.5.3	cell wall.cell wall proteins.LRR	bnaa09g55960d	-3.90834
		10.7	cell wall.modification	bnac09g00910d	-3.88951
		10.5.1.1	cell wall.cell wall proteins.AGPs.AGP	bnaa05g27380d	-3.81709
		10.5.1.1	cell wall.cell wall proteins.AGPs.AGP	bnac02g43000d	-3.73706
		10.7	cell wall.modification	bnaa10g11500d	-3.67708
		10.1.6	cell wall.precursor synthesis.GAE	bnaa03g50170d	-3.67644
		10.7	cell wall.modification	bnacnng62600d	-3.67521
		10.5.1.1	cell wall.cell wall proteins.AGPs.AGP	bnaa04g12920d	-3.66593
		10.5.1.1	cell wall.cell wall proteins.AGPs.AGP	bnac04g28250d	-3.64448
		10.5.2	cell wall.cell wall proteins.proline rich proteins	bnac04g21270d	-3.62189
		10.8.99	cell wall.pectin*esterases.misc	bnaanng36170d	-3.62189
		10.8.1	cell wall.pectin*esterases.PME	bnaa08g04510d	-3.61727
		10.8.1	cell wall.pectin*esterases.PME	bnac02g37700d	-3.57322
		10.7	cell wall.modification	bnac02g11480d	-3.54103
		10.5.1.1	cell wall.cell wall proteins.AGPs.AGP	bnac05g41500d	-3.50229
		10.5.1.1	cell wall.cell wall proteins.AGPs.AGP	bnaunng03440d	-3.45824
		10.7	cell wall.modification	bnaa03g38180d	-3.44079
		10.7	cell wall.modification	bnaa03g25760d	-3.43115
		10.7	cell wall.modification	bnac03g73080d	-3.42524
		10.5.1.1	cell wall.cell wall proteins.AGPs.AGP	bnaa03g55350d	-3.42267
		10.7	cell wall.modification	bnaa04g16780d	-3.40427
		10.7	cell wall.modification	bnac04g08400d	-3.37862
		10.8.99	cell wall.pectin*esterases.misc	bnacnng47940d	-3.37529
		10.6.3	cell wall.degradation.pectate lyases and polygalacturonases	bnac06g43610d	-3.37204
		10.6.3	cell wall.degradation.pectate lyases and polygalacturonases	bnaa10g24060d	-3.34307
		10.6.1	cell wall.degradation.cellulases and beta -1,4-glucanases	bnac07g14920d	-3.3375
		10.5.1.1	cell wall.cell wall proteins.AGPs.AGP	bnac03g02580d	-3.32896
		10.7	cell wall.modification	bnaa07g00550d	-3.32896
		10.5.1.1	cell wall.cell wall proteins.AGPs.AGP	bnaa06g23430d	-3.31951
		10.6.3	cell wall.degradation.pectate lyases and polygalacturonases	bnacnng23020d	-3.31484
		10.5.1.1	cell wall.cell wall proteins.AGPs.AGP	bnaanng09540d	-3.30405
		10.1.6	cell wall.precursor synthesis.GAE	bnaa01g23480d	-3.27259
		10.5.1.1	cell wall.cell wall proteins.AGPs.AGP	bnaa05g04890d	-3.26493
		10.2.1	cell wall.cellulose synthesis.cellulose synthase	bnaa01g05450d	-3.25933
		10.5.1.1	cell wall.cell wall proteins.AGPs.AGP	bnaa09g16950d	-3.23306
		10.2.1	cell wall.cellulose synthesis.cellulose synthase	bnac09g06600d	-3.21948
		10.8.1	cell wall.pectin*esterases.PME	bnac04g21470d	-3.21926
		10.5.3	cell wall.cell wall proteins.LRR	bnacnng78240d	-3.21849
		10.6.3	cell wall.degradation.pectate lyases and polygalacturonases	bnaa03g46290d	-3.18573
		10.1.4	cell wall.precursor synthesis.UDP-Glc dehydrogenase (UGD)	bnac02g06080d	-3.17545
		10.8.99	cell wall.pectin*esterases.misc	bnaa04g01770d	-3.16413
		10.6.2	cell wall.degradation.mannan-xylose-arabinose-fucose	bnac01g08130d	-3.13506
		10.6.3	cell wall.degradation.pectate lyases and polygalacturonases	bnac03g74840d	-3.11262
		10.8.1	cell wall.pectin*esterases.PME	bnaanng20820d	-3.09793
		10.3.2	cell wall.hemicellulose synthesis.glucuronoxylan	bnaa02g27950d	-3.07162
		10.2.2	cell wall.cellulose synthesis.COBRA	bnac07g32390d	-3.06189
		10.7	cell wall.modification	bnaanng17970d	-3.05272
		10.6.3	cell wall.degradation.pectate lyases and polygalacturonases	bnaa10g24070d	-3.0165
		10.6.3	cell wall.degradation.pectate lyases and polygalacturonases	bnaa07g23850d	-3.00848
		10.7	cell wall.modification	bnaa06g18630d	-2.99074
		10.2	cell wall.cellulose synthesis	bnaa03g01040d	-2.96459
		10.5.3	cell wall.cell wall proteins.LRR	bnaa05g01230d	-2.93174
		10.7	cell wall.modification	bnaa03g54320d	-2.92548
		10.7	cell wall.modification	bnac02g47920d	-2.91181
		10.8.1	cell wall.pectin*esterases.PME	bnaa05g00810d	-2.91181
		10.5.1.1	cell wall.cell wall proteins.AGPs.AGP	bnac02g03320d	-2.90858
		10.5.3	cell wall.cell wall proteins.LRR	bnac03g43790d	-2.88148
		10.1.20	cell wall.precursor synthesis.phosphomannose isomerase	bnac05g48220d	-2.85622
		10.8.1	cell wall.pectin*esterases.PME	bnaa06g20110d	-2.82578
		10.5.1.1	cell wall.cell wall proteins.AGPs.AGP	bnaa04g05500d	-2.7842
		10.5.1.1	cell wall.cell wall proteins.AGPs.AGP	bnaa09g38900d	-2.76488
		10.7	cell wall.modification	bnaa03g50060d	-2.74419
		10.3.1.1	cell wall.hemicellulose synthesis.xyloglucan.XXXG galactose Transferase	bnaa07g00260d	-2.73212
		10.2	cell wall.cellulose synthesis	bnacnng02590d	-2.70742
		10.1.1.2	cell wall.precursor synthesis.NDP sugar pyrophosphorylase.GDP fucose and fucokinase	bnaanng25810d	-2.70723
		10.5.1.1	cell wall.cell wall proteins.AGPs.AGP	bnaa09g42610d	-2.69563
		10.5.1.1	cell wall.cell wall proteins.AGPs.AGP	bnacnng01020d	-2.68454
		10.7	cell wall.modification	bnaa07g14280d	-2.68118
		10.8.1	cell wall.pectin*esterases.PME	bnac03g66720d	-2.66481
		10.6.2	cell wall.degradation.mannan-xylose-arabinose-fucose	bnaa09g06900d	-2.65997
		10.6.2	cell wall.degradation.mannan-xylose-arabinose-fucose	bnaa01g06750d	-2.64333
		10.7	cell wall.modification	bnaa05g07550d	-2.64161
		10.1.1.1	cell wall.precursor synthesis.NDP sugar pyrophosphorylase.GDP mannose	bnaa03g50310d	-2.63402
		10.7	cell wall.modification	bnaanng03530d	-2.62124
		10.5.1.1	cell wall.cell wall proteins.AGPs.AGP	bnac07g46510d	-2.62048
		10.5.1.1	cell wall.cell wall proteins.AGPs.AGP	bnac01g25850d	-2.60797
		10.6.3	cell wall.degradation.pectate lyases and polygalacturonases	bnac05g43400d	-2.58429
		10.7	cell wall.modification	bnaa03g55050d	-2.5842
		10.2	cell wall.cellulose synthesis	bnaa03g23580d	-2.58298
		10.5.3	cell wall.cell wall proteins.LRR	bnaa03g37360d	-2.55319
		10.1.6	cell wall.precursor synthesis.GAE	bnacnng44170d	-2.55
		10.6.2	cell wall.degradation.mannan-xylose-arabinose-fucose	bnac02g17620d	-2.54714
		10.2.1	cell wall.cellulose synthesis.cellulose synthase	bnaa03g55200d	-2.53298
		10.8.2	cell wall.pectin*esterases.acetyl esterase	bnaa06g39520d	-2.51261
		10.2	cell wall.cellulose synthesis	bnaa09g02220d	-2.50825
		10.6.3	cell wall.degradation.pectate lyases and polygalacturonases	bnac08g24300d	-2.49272
		10.1.3	cell wall.precursor synthesis.AXS	bnaa04g16090d	-2.4798
		10.5.1.1	cell wall.cell wall proteins.AGPs.AGP	bnac09g17950d	-2.47945
		10.5.3	cell wall.cell wall proteins.LRR	bnac04g50940d	-2.47604
		10.8.2	cell wall.pectin*esterases.acetyl esterase	bnac01g08730d	-2.47464
		10.6.3	cell wall.degradation.pectate lyases and polygalacturonases	bnaa07g38610d	-2.45172
		10.6.3	cell wall.degradation.pectate lyases and polygalacturonases	bnac05g08120d	-2.44312
		10.6.3	cell wall.degradation.pectate lyases and polygalacturonases	bnaa05g28930d	-2.42836
		10.6.3	cell wall.degradation.pectate lyases and polygalacturonases	bnaa07g19150d	-2.41765
		10.6.2	cell wall.degradation.mannan-xylose-arabinose-fucose	bnac07g42500d	-2.38888
		10.6.3	cell wall.degradation.pectate lyases and polygalacturonases	bnaa10g24050d	-2.3544
		10.6.2	cell wall.degradation.mannan-xylose-arabinose-fucose	bnacnng58510d	-2.33167
		10.5.3	cell wall.cell wall proteins.LRR	bnaa09g13260d	-2.3254
		10.6.3	cell wall.degradation.pectate lyases and polygalacturonases	bnaa01g30830d	-2.32297
		10.2.1	cell wall.cellulose synthesis.cellulose synthase	bnac02g43280d	-2.30449
		10.1.10	cell wall.precursor synthesis.UDP-glucose 4,6-dehydratase	bnaa06g00900d	-2.28406
		10.2.2	cell wall.cellulose synthesis.COBRA	bnaa01g27540d	-2.28271
		10.5.3	cell wall.cell wall proteins.LRR	bnaa04g27120d	-2.27316
		10.6.2	cell wall.degradation.mannan-xylose-arabinose-fucose	bnaa07g12590d	-2.26966
		10.8.99	cell wall.pectin*esterases.misc	bnacnng34330d	-2.26304
		10.1.6	cell wall.precursor synthesis.GAE	bnac07g42640d	-2.26048
		10.7	cell wall.modification	bnacnng18010d	-2.25763
		10.8.1	cell wall.pectin*esterases.PME	bnaa02g29680d	-2.25318
		10.5.1.1	cell wall.cell wall proteins.AGPs.AGP	bnaa03g53960d	-2.2444
		10.5.1.1	cell wall.cell wall proteins.AGPs.AGP	bnac09g17940d	-2.24175
		10.2.1	cell wall.cellulose synthesis.cellulose synthase	bnaa03g55860d	-2.23237
		10.1.10	cell wall.precursor synthesis.UDP-glucose 4,6-dehydratase	bnac05g13120d	-2.21128
		10.8.1	cell wall.pectin*esterases.PME	bnac03g52570d	-2.20688
		10.1.4	cell wall.precursor synthesis.UDP-Glc dehydrogenase (UGD)	bnac09g42430d	-2.20556
		10.2	cell wall.cellulose synthesis	bnaa06g31650d	-2.19001
		10.2	cell wall.cellulose synthesis	bnaa10g26350d	-2.1773
		10.2.2	cell wall.cellulose synthesis.COBRA	bnac01g44070d	-2.16768
		10.1.12.2	cell wall.precursor synthesis.KDO pathway.KDO-8-Phosphate Synthase	bnaa07g20320d	-2.13225
		10.6.2	cell wall.degradation.mannan-xylose-arabinose-fucose	bnac03g36760d	-2.13028
		10.2.1	cell wall.cellulose synthesis.cellulose synthase	bnaa10g17590d	-2.10024
		10.1.10	cell wall.precursor synthesis.UDP-glucose 4,6-dehydratase	bnaa06g11470d	-2.08787
		10.8.2	cell wall.pectin*esterases.acetyl esterase	bnaa03g29230d	-2.07922
		10.6.3	cell wall.degradation.pectate lyases and polygalacturonases	bnac07g38560d	-2.05512
		10.5.1.1	cell wall.cell wall proteins.AGPs.AGP	bnaa06g00380d	-2.0537
		10.1.6	cell wall.precursor synthesis.GAE	bnaa01g06610d	-2.04762
		10.1.6	cell wall.precursor synthesis.GAE	bnacnng70410d	-2.03784
		10.2	cell wall.cellulose synthesis	bnac07g25000d	-2.03274
		10.7	cell wall.modification	bnac04g40170d	-2.01621
		10.3.1.1	cell wall.hemicellulose synthesis.xyloglucan.XXXG galactose Transferase	bnac07g00560d	-2.00637
		10.6.1	cell wall.degradation.cellulases and beta -1,4-glucanases	bnaa02g05160d	-2.00293
		10.3.2	cell wall.hemicellulose synthesis.glucuronoxylan	bnac09g36120d	-1.97327
		10.8.1	cell wall.pectin*esterases.PME	bnaa08g11860d	-1.96715
		10.2.1	cell wall.cellulose synthesis.cellulose synthase	bnaa09g06990d	-1.96661
		10.3	cell wall.hemicellulose synthesis	bnac09g40970d	-1.96532
		10.6.3	cell wall.degradation.pectate lyases and polygalacturonases	bnac08g49000d	-1.95425
		10.8.1	cell wall.pectin*esterases.PME	bnaa05g14120d	-1.92779
		10.8.99	cell wall.pectin*esterases.misc	bnac04g23290d	-1.90673
		10.2	cell wall.cellulose synthesis	bnac02g09760d	-1.88103
		10.2.2	cell wall.cellulose synthesis.COBRA	bnac01g22090d	-1.86946
		10.2	cell wall.cellulose synthesis	bnac09g36340d	-1.85985
		10.8.1	cell wall.pectin*esterases.PME	bnac06g41950d	-1.85373
		10.7	cell wall.modification	bnac04g47280d	-1.83306
		10.2.2	cell wall.cellulose synthesis.COBRA	bnac09g05080d	-1.77426
		10.5.1.1	cell wall.cell wall proteins.AGPs.AGP	bnac09g49160d	-1.76774
	lipid metabolism
		11.9.2.2	lipid metabolism.lipid degradation.lipases.acylglycerol lipase	bnac02g06410d	-6.88488
[truncated: 3,168 more rows]

## Sheet: S3
S3 Table. Primers used for qRT-PCR analysis in this study
Gene name	At orthologous	F(5--3)	R(5--3)	CK	T48	log2FC	Functions
BnaC07g44740D	AT4G34150	GTCACTGTGGTTGGGTGTCATAAAT	ACATAAACTTCTCTTGAAACACTGCCT	177.087	22.952	-2.86839	Calcium-dependent lipid-binding (CaLB domain) family protein
BnaC04g48840D	AT2G43290	AAGTCTCTTCCCTCTCTCTTGGTTA	GATTCTGCCGTCTCCGTTCT	101.123	3.01034	-4.99757	multicopy suppressors of snf4 deficiency in yeast 3 (MSS3)
BnaA08g11230D	AT4G34390	TTTCAGATTGATTACTCATTCGCCA	GACAGGGTAAGAGACACCACGGG	18.5622	2.21218	-3.08826	extra-large GTP-binding protein 2 (XLG2)
BnaC03g00120D	AT5G01640	CTCGTCCTCCTCGTCTGCCTCG	CAACGCTGGTGAAGAAGATGACTGCTA	227.246	47.3172	-2.01452	prenylated RAB acceptor 1.B5 (PRA1.B5)
BnaA09g03350D	AT1G67890	GTCGTTTCGCCACGGTTCC	GTCCTTCCCAAGTGCTTCTGCT	3.24026	11.6583	1.81504	PAS domain-containing protein tyrosine kinase family protein
BnaA04g13650D	AT2G23450	AGAACAGTTTCCTCAGGGAGCAGTG	TAGCCTCACAAGTTGAATGTCCAGC	3.36492	16.3639	2.27748	Protein kinase superfamily protein
BnaC07g32280D	AT3G51550	GTTGCTGGCTGGACGGGT	ACAATGGCTGTATGGCTCTTAGATG	60.2735	3.94797	-3.88177	FERONIA (FER)
BnaA08g02530D	AT3G19320	TAAGACTTGGGAAAGCACCGAC	TTATGTAACACGAGTTTATCGCCAC	67.4404	8.84063	-2.78945	Leucine-rich repeat (LRR) family protein
BnaC04g07660D	AT2G37710	GGGAGCGTTTACAAAGGTGTGATGC	CGACAATAGCCCAAGAGAGG	107.835	14.7979	-2.83527	receptor lectin kinase (RLK)
BnaC04g43970D	AT2G33580	CATCTCTGGGGTATGAGTATCCGTT	ACAATCATCAAGAGCGTGGTTAGAA	164.882	42.9357	-1.96698	Protein kinase superfamily protein
BnaA10g05680D	AT2G43590	AACGACTGCGACGAGAACCC	TACCTAATCCTTTCATTGACCGC	7.74729	127.676	3.96541	Chitinase family protein
BnaC04g09720D	AT2G43590	GCTCTCACAAAAATCTCCTTAATCC	AATGTAGCAGAAATATCCAACCTCC	10.7088	217.687	4.34197	Chitinase family protein
BnaC04g53030D	AT2G43570	CTTTAAATCGGGCTTTGGGG	TGAGGTTTTCTCCAGGCTGAACT	46.6484	202.672	2.10664	chitinase, putative (CHI)
BnaA05g08640D	AT2G43590	AGTACGGTTATTGCGGTAATGGAC	GGAACGTATTAGCGGCACTGAT	277.746	2438.14	3.11446	Chitinase family protein
BnaC05g07890D	AT1G10370	CCATTCTTTAACGGTGAACACATCG	GGGCATGACAGGTTTCACAGCA	23.4722	2.23039	-3.23828	EARLY-RESPONSIVE TO DEHYDRATION 9 (ERD9)
BnaA07g09120D	AT1G27130	AGTGAACTCCTACTCAAGTCCAACC	CGAGCGTTGGCACGTTCC	24.2552	2.49292	-3.15461	glutathione S-transferase tau 13 (GSTU13)
BnaA07g20570D	AT1G78370	GGTAAACCGATTTGCGAGTCT	CTTCACCCCTGCTGCTTGTTCC	84.4574	10.701	-3.02712	glutathione S-transferase TAU 20 (GSTU20)
BnaC02g24980D	AT1G78380	GAAAATACTTACTTTGGTGGTGATGACT	TGACGAACTCAATAACCTTCTCCG	25.4669	4.12573	-2.62765	glutathione S-transferase TAU 19 (GSTU19)
BnaAnng37730D	AT2G47730	CGTCCCTTCTCTTCTCTCCATCC	GGTTGAGGGAAAGGAAAGGCT	52.9662	11.1871	-2.15481	glutathione S-transferase phi 8 (GSTF8)
BnaC08g37940D	AT1G17170	TATGGGAATGTTAGTATTGAATCAGAGTG	GCCAAGACTCTTCCTACGCTCAG	32.1562	241.348	2.87033	glutathione S-transferase TAU 24 (GSTU24)
BnaA04g28590D	AT2G29470	GCAGAGAAAGAAGAGGATGTGTTG	CTTGTCCATGTTTGGTCGATGTA	6.33118	67.3967	3.34653	glutathione S-transferase tau 3 (GSTU3)
BnaA04g28600D	AT2G29460	GAAGTATGATACCGTTTTGTGTAGGTC	TTAGGCCAATTTGATTCGCTCT	13.0922	149.948	3.46201	glutathione S-transferase tau 4 (GSTU4)
BnaC04g40550D	AT2G29460	GAAGTATGATCCCGTTTTGCGTAGC	TTAAGCCAATTTGATTCGCTCTGC	30.7132	389.211	3.63645	glutathione S-transferase tau 4 (GSTU4)
BnaC04g40560D	AT2G29470	TGGCAGAGAAAGAAGAGTATGTGAA	CGAGCAATACTTTACCTTTGTGGAC	4.47359	98.319	4.38262	glutathione S-transferase tau 3 (GSTU3)
BnaA06g06970D	AT1G11310	GTTGATTACTTAGCTTTGCGGCA	AAAGAATGTAATCCGTTTGTGTTGG	51.4145	5.88236	-3.14656	MILDEW RESISTANCE LOCUS O 2 (MLO2)
BnaC05g08620D	AT1G11310	ACATTCCATTCACAAAATTGGAGCT	GGAACCTTTTTGCCGTATTTTTTAG	94.7017	14.5449	-2.72415	MILDEW RESISTANCE LOCUS O 2 (MLO2)
BnaC09g00050D	AT4G02600	GAAACCCCTTTACGAAGCCCT	CAATAGGGAGAAAGGACTGAAAATGT	8.93483	2.58534	-1.79811	MLO1
BnaA01g01570D	AT4G36010	CCTCATCACTTTCTGTCCTTCTCCT	AAACGCGACAGCTAAAACACCAA	128.204	5.25705	-4.43893	Pathogenesis-related thaumatin superfamily protein
BnaC04g10350D	AT2G34930	CCAATGTGGCTTCAAGTACAAACC	TGGTGTTTAAATTAGGGAACGCAA	63.7642	5.32942	-3.28609	disease resistance family protein / LRR family protein
BnaC04g52990D	AT2G43510	CCACATCAAAACAAACCCAAAG	CACCGTATTCCCTCAAACACTG	28.2287	443.015	3.94148	trypsin inhibitor protein 1 (TI1)
BnaC06g33470D	AT1G72290	TTCTCCTCATTCTCCTGTTGGCT	TTCTAATGGCGTGATGAACCCC	127.412	2653.8	4.32157	Kunitz family trypsin and protease inhibitor protein
BnaC06g23700D	AT1G73260	GAGTTCGATGAGGAGAGGAAGGAG	CCAGAGTCACAAGCCGGAGGA	33.3725	1368.47	5.42318	kunitz trypsin inhibitor 1 (KTI1)
BnaC06g23690D	AT1G73260	ACTCACCCAACAGTTTCTTCCAG	TTCGTCCACAAATATTCCAACG	8.20707	530.373	6.05068	kunitz trypsin inhibitor 1 (KTI1)
BnaA07g30710D	AT1G73260	GTTCTTGCCTTAACCGCAGTCTTAG	TTGATCGACCTCGGATGATTCT	7.51292	899.446	6.97422	kunitz trypsin inhibitor 1 (KTI1)
BnaC04g47480D	AT2G40890	CTTATAGCGGCGGCGACAATA	ATGATTGGTCCATAGGTTTGAGCC	3.37015	17.5735	2.39268	cytochrome P450, family 98, subfamily A, polypeptide 3 (CYP98A3)
BnaA03g36130D	AT3G21230	TACCTCAGAGCCGTATCCACC	GTCGTTCTTCATGTTTGTAAGTTTATC	30.4664	5.40094	-2.06788	4-coumarate:CoA ligase 5 (4CL5)
BnaA08g15920D	AT4G37980	ATCTCGCCTTTCCGTTTCTCAA	CAGTCACCACGCCCACTATTTC	26.5032	5.8443	-2.24892	elicitor-activated gene 3-1 (ELI3-1)
BnaA01g01400D	AT4G36220	CAGTGTTGATGCTGGAGATGTTGT	GTCACGGGTTAGTTTGATAGAGTTTTG	110.632	20.5462	-2.37034	ferulic acid 5-hydroxylase 1 (FAH1)
BnaA04g23600D	AT2G40890	ACGGCGGGGATGGACACG	AGAGGCGATGGAGGGTGGAGT	14.5433	86.3051	2.60245	cytochrome P450, family 98, subfamily A, polypeptide 3 (CYP98A3)
BnaC03g03510D	AT5G08350	GCTGATCCGGCTTCTAGTAATACCAAAAA	AAGACCTGCGATGGGACCTGCT	2.26567	11.8682	2.24716	GRAM domain-containing protein / ABA-responsive protein-related
BnaCnng68360D	AT3G23150	CTTGTTCGGCGGATAGAGATGTGTA	GAGAATCAGAATGAGGTTGAAGGTGG	37.8027	161.932	2.08455	ethylene response 2 (ETR2)
BnaC05g38410D	AT3G15210	GTAGTTACACTGGCGACTGATGGGA	CGAAATGAACGACCGATGAAGAAT	147.578	26.1148	-2.37366	ethylene responsive element binding factor 4 (ERF4)
BnaA01g02720D	AT4G34410	AAGTAGAGGCTGACGAAGAAGGGG	GCAGACGAAGTGTAATCCGCAAAC	180.812	12.1876	-3.84652	redox responsive transcription factor 1 (RRTF1)
BnaC06g06830D	AT1G54040	GGTGACAAATGAATGGACAAAAC	AAACACGCTACTCGCAGAAGG	58.0045	2.48876	-4.49923	epithiospecifier protein (ESP)
BnaC02g29610D	AT5G42650	CCTTTGCCTATTTCTCTACACGCTACGC	TTGGGGATTGTCGGCTATGAAACCT	290.652	21.2295	-3.65589	allene oxide synthase (AOS)
BnaA01g02620D	AT4G34530	GCGGCGAGATTGATGACGGCTTTC	ATGCTGTGGCTATCGGTGGCTTGG	7.75768	34.8827	2.10018	cryptochrome-interacting basic-helix-loop-helix 1 (CIB1)
BnaC07g13680D	AT1G22490	CAAGATACAACGAACAACATTCATAAGT	TGACGACGGCATTAGATAACGG	6.01919	27.4423	2.24643	basic helix-loop-helix (bHLH) DNA-binding superfamily protein
BnaA04g24390D	AT2G42280	CTGAGCCGTCTTGCTTTCTGGGTT	TGCCGTCGTCCTCTATTTCTCTTTT	2.14798	34.6122	3.96473	basic helix-loop-helix (bHLH) DNA-binding superfamily protein
BnaC01g15640D	AT4G23810	CGGAGAGTGATCCAACCGTTTTCG	GATGAGTAGGAGGTGTCCCCTGCTG	52.3024	3.70946	-3.71274	WRKY53
BnaC05g23680D	AT1G30650	ACCGCAACCGCTCCATCCA	CCCAGACCAACCGCCGAAAT	11.1871	40.7564	1.8097	WRKY DNA-binding protein 14 (WRKY14)
BnaA09g13370D	AT1G62300	GTTGACGACGCTGGATTACGGGTTA	CTCATCTGCTGCTCTCGAAGGGACTA	4.46086	35.4264	2.95107	WRKY6
BnaA03g04160D	AT5G13080	TCGCATCAAAACCCTTCTAAATTGG	AACTTGGCTCCTTGTCTGAAACGCA	5.08907	96.116	4.04938	WRKY DNA-binding protein 75 (WRKY75)
BnaC01g26440D	AT3G50060	GGTTACCAGTTAGATTTCCCCTTC	CTTTTGCCCGATCAGCCAT	58.8095	3.10726	-4.1891	myb domain protein 77 (MYB77)
BnaC01g01660D	AT4G37260	GTGGTGATGTGTCTACTGGGCTAT	TCATTTACTTGAGTCGGCTCGTTG	76.8744	16.1056	-2.20508	myb domain protein 73 (MYB73)
BnaC07g08320D	AT3G23250	GTACTGGACACGAATTGGAGTTCTTA	TCCCGATTTATTATCCTTCTTAGCC	1.68957	13.227	2.85268	myb domain protein 15 (MYB15)

## Sheet: S4
Table S4 The information about novel miRNAs identified in our study
Name of miRNAs	Read Counts		Length	Expression Normalization		Mature Sequence	Chr. Locus	hairpin_energy	pre_seq
	T48	CK		T48	CK
Novel_miR_1	88509	188264	21	79324.2	93096.2	uuggacugaagggagcucccu	chrA01_177	-82.9	caaaagcaucuucgauauucacuauuauuaguugguguuguagggauauauaucgagggagagcuuccuugaguccauucagaggcugugauaugauccaauuaguuuccgacucauccauccaaauaccgaguuacuaaauuuuaagauagacucguuaaaugaaugaaugaugcgguagacaaauuggaacauugauucucuuugguuggacugaagggagcucccucucucuuaauacuauaauuuu
Novel_miR_2	888	263	21	795.85	130.053	cggcucugauaccaauugaug	chrA01_243	-67.3	aaaagaaaagguuuguuaaacagagaaaauaguaauaauaaggcuugggcuuucuggauuuuaggguuuguuuaaucuccucaaccacuguauauauauauauguacaccuuaauuaggguuuguucaaacaucgauagcuaauuuucaucacgucgauuggugucaaagccaugcuaauuacuucucugucaaggggaauuuugcacggcucugauaccaauugaugcaaugaaaacaucgauuucgcu
Novel_miR_3	55	28	24	49.2925	13.8459	aucuucaauguaaaacuccauuuu	chrA01_random_35997	-102.7	uuugcauaugacuuguaaaagcaucuucaauguaaaacuccauuuuuucuuuuaaaauggaguaaaagugaaaauagaguaaaauugcuucaacucuacuccauuucccacuucauaauguaguaaauuucauuauggagugaguuaugaaauuggguugaagcauuuuuuacuccauauucacuuuuacuccauuuuagaugaaaaaauagagugaagaugaagaugccguaagacaucuuauaaaaua
Novel_miR_4	184	153	24	164.906	75.6582	aaacguguguuugauguauguacu	chrA02_1620	-75.8	uaaauuuuggguuuuaacaaacaaacguguguuugauguauguacuaaacaagcaaacauuauauauacuucaaaaaacaaaacaaaauuaaauuauaaggaagacaucauauuauaaacauauaacuuaaauuauauaaucuaaacucaaaaauaauuagaguaauuuguccaaauaauauccgcgcauagcgcggguccguaucuagauacggauccgcgcugugugcggauauuguucuaucuaauu
Novel_miR_5	111	148	24	99.4813	73.1857	aauggauuaacagguuaauggauu	chrA02_1881	-66.2	uaucuccuuuuggguuguaggaucuguucuauuauuucuaguaucacuuucacucuuccguucuuguacaggagagcaaggguaauuuucaaucauauuuaacuauggauaggggugucaaaaugggucaugacccauggguugauccaacccaaguugauacauuaacccaaaaugaacuguuuauuuuugauccaauggguuaauggauuaacagguuaauggauuaacagguuaauggauuaacagg
Novel_miR_6	41	63	21	36.7453	31.1534	ugccaaaggagaguugcccug	chrA02_2085	-73.8	auuaaaacuuauauagguauauauacugagccuaugaguccaugaguaaccaagcaaccuucucucauagcaaaaacagaagaagucacaauggaggaggaugagagaguuaacaauaagcagagcaguaauagggcaucuuucuauaggcacgcgacuaugcaauuugcucuuuuguguucuggguagcuuauuggcuuugucacuugccaaaggagaguugcccuguaacugcuuccgcuuaaacaca
Novel_miR_7	568	1099	21	509.057	543.454	uguguucucaggucaccccug	chrA03_2963	-74.8	uguaacuguguacuacacacuccuuucguaauguguguauauaaaguucacauaaguuuugaggaaaaccgaaacccaauccuuauugcuggguuaaagagaggaaaauaucuuugaggguggaccucgacagggucgacaugagaacacaugguaaucaaaggcuguaaugacgccacgucauuguaacauacaucucucuuuucauguguucucaggucaccccugcugagcucuuucucugccgucu
Novel_miR_8	37	39	21	33.1604	19.2854	auuugauuuguccgauguggg	chrA03_2967	-124.2	aacuugagguuucacagagaaaaucacaacaucgcuuucuucaacgaccugucaacguaccacuaacguucaugauaguuguauagacaaguuaaagaguauuagaugucccacaucggacaaaucaauuguccuugggcaauauauaaguguauggguagcuuuugaguggagguuuacccauacacuuauauauugcccaaagacauuugauuuguccgaugugggacaucuaauaaagagagagauc
Novel_miR_9	38907	46832	22	34869.5	23158.3	uuggacugaagggagcuccuuc	chrA03_3097	-96.8	uuagugcuucaaguguauguagggaacuauaucaagauagauauagaaggagauucuuucaguccaaucauggauagaacaagaagagaguagaaauaucugccgacucauccauccaaacaccggugguaaaaaagacaagaaauuuuaggccacagugacugugugaaugaugcgggagauguuuuucauccuucuuuaucuguguuuggacugaagggagcuccuucuuucucuacauguuucaguu
Novel_miR_10	89	172	24	79.7643	85.0537	auuauauuccgcugagaacacauc	chrA03_3113	-84.9	uuuuuguauuacauauuuacauaaguaaaaucucauguguuuaucaaaaucugaucuaauuguuacguuagaggggugaaguucuuaucggaauauaagacaccgucuuuuaacuuguaacuaaaaaggcuaagagccgguuuuuaaauaucuuauuuaugagccgguuuuuaguuuuuuuaguuaaaaauuaagagacgauuuauuauauuccgcugagaacacauccuaagaaucuucuauuaaucau
Novel_miR_11	988	2524	21	885.473	1248.11	ucgauaaaccucugcauccag	chrA03_3377	-67.5	cuuuccaucaauaauuuguguugaucacuuauuaucucagaucuguaaacucuauucuuuuuuuguuugauuuacgauuguuuugguuugucuucucauuuaccuuuggcgaauaugaugaaaguugaagucgcuggaggcagcgguucaucgaucaauuccugugaaaaaugauguuggaaacaauuuacaugggaagcaugaaucgaucgauaaaccucugcauccagugcuucuccuuccugauuug
Novel_miR_12	1514	2106	21	1356.89	1041.41	cccgccuugcaucaacugaau	chrA03_3459	-77.2	cacucuuuugccucagaacgccguuacacaaaccuuucucuaaacuugugcuucucucuucauccuucuucguacucuuaucucucucugucuucguuuucuguuguuacagagauagaaucaccgucgggcucggauucgcuuggugcaggucgggacacaaaaucacuggugcuuuugccuuauugguuugugagcagggauuggcucccgccuugcaucaacugaaucggagccuccaauggugaaa
Novel_miR_13	51	147	24	45.7076	72.6912	gaugacgguaucucuccuacguag	chrA03_3786	-72.9	guauaacuaaguucauucuucuuagacccuuuaugguaauauauauaugugaugaaacuuaauagcucauagagugauuacacauauauacagaaacgucauuugaguguucuuugcuucuucgaagguuucaaaacugcacauauagauuugcuucgcaggagagauagcgccaucacauuuucuaagaguuuagcugauggugaugacgguaucucuccuacguagcuauccuuauaugugcaucuaa
Novel_miR_14	51	71	24	45.7076	35.1094	auuuuuggaauugauggaaugagu	chrA03_3946	-56.2	agccggaauguaauucauuccauucauucauaaccaaaauuguuuuggaaucauuccucuuuguauuuaucuauuuuuugugugggauugauggaauaaguauuccauuccauucaugucaaauggugaauuuuuuuuuggaauaaggcauuccacaucauuucauuucaaaaauugacaauccaguugcuauuuuuucuaucuauuuuuggaauugauggaaugaguauuacauuccauucaugucaaa
Novel_miR_15	520	1678	21	466.038	829.768	ucggauuaucaucacaacaca	chrA03_4360	-87.1	aaucuuauuauuuugaagagucuucuuaucacuugaggaaaauccacaauguguauuugguugaucccucuugcuucuaaauuuuuuuagaucuaguguugugaugauaauccgauuuccaagauccaaaccaacaaguuucuaucgacauuaucaacgcaugagugauggugaccauguugaaacuuguugauuuggucauagaagucggauuaucaucacaacacaagauaaaaaaaaacuuuuuaaa
Novel_miR_16	88509	188264	21	79324.2	93096.2	uuggacugaagggagcucccu	chrA03_random_36223	-91.4	agaacaucauaaaauaucacuguuuggaauuaaucguguaggaaauauagauagguagggagcuuccuuuaguccauucacagaucaugauaugauccaauuagcuuccgacucauucauccaaauaccgagucacgaaaauuucaacuuagacucguuaaaugaaugaaugaugcgguaaacaaauuggaucauugauucucucugauuggacugaagggagcucccuccuuucauuuuucuaaaauuc
Novel_miR_17	91	313	24	81.5567	154.778	auuucgauuuagaacaaacccaga	chrA03_random_36377	-45.7	cuggacaaaccccuugccuuugauuucgauuuagaacaaacccagaaccuuugauuuugauucagaacgaucuuugauuuugauuucgaugucgaugacugaaagagagaugagaaauaauuaacccuauugguaccuuagcguaaaauuaggcggcccauucuuagcccacauuaaaaaauacggguuuaggguuauaaauuuucaugcgggccgggcuaacccuuuagaaaugagcccacgacaacau
Novel_miR_18	41	45	24	36.7453	22.2524	agacgugguaugaaaauucagauc	chrA04_4584	-37.7	acaauauucuauuacacaaacuagacgugguaugaaaauucagaucguaauauaacaacuaacaaaaacuaaguuuuuacaaaaagaucguguuaucuuggcuaaaaaaauauguuguccaguuuuuugcucuuuguauauaucugaucuugaaauacuauagaaucguguuuguaguaaaguuaucuccgccaauucuguugaaaaaccagaccaugcugaugggguuuguaucauugaaaugacauuu
Novel_miR_19	38907	46832	22	34869.5	23158.3	uuggacugaagggagcuccuuc	chrA04_4855	-93.8	guguuucaaucauguaucuaugaagcgagacugaaauagauagauauagaaggagauucuuucaguccagucauggauagaacaagaagaggguagaaacaucugccgacucauccauccaaacacuucugguaaaagaaaagagauuuuauaccacaguggcugugugaaugaugcgggagauguuuucaucucucuuuaucuguguuuggacugaagggagcuccuucuuaauuuacaucuuucaauu
Novel_miR_20	88509	188264	21	79324.2	93096.2	uuggacugaagggagcucccu	chrA04_5144	-94.7	uacauauauagcuguagaaauuuuaauauggucagggaugcuggguuggugggggaagggagcuuucuucgguccacucauagaauaauaugugagauuuaauugacucucgacucauucauccaaauaccaaaugaaagaauauguagacauaugguaaaugaaugaaugaugcuagagacaaauugaaucuucacuucucuaugcuuggacugaagggagcucccuuuuuuuauuuuccuguauuuca
Novel_miR_21	88509	188264	21	79324.2	93096.2	uuggacugaagggagcucccu	chrA04_5145	-90.4	augcuggguuggugggggaagggagcuuucuucgguccacucauagaauaauaugugagauuuaauugacucucgacucauucauccaaauaccaaaugaaagaauauguagacauaugguaaaugaaugaaugaugcuagagacaaauugaaucuucacuucucuaugcuuggacugaagggagcucccuuuuuuuauuuuccuguauuucaacacuucaucauauacaaucauucuuuguaaagauca
Novel_miR_22	214	231	23	191.793	114.229	uuaagaacucuaguuaagaaacu	chrA04_5285	-52.2	auuuuaaauguacuuaagugggguuaagaacucuaguuaagaaacuuccauuuugaacgguccaaugggaguuucuuaacuaggaguucuuaaaaaaaaaaaaaauuuaagauaaaauuuauuuacuaaauaaaacauauuaaaagauaacauuuaauacauagauuuuuuuaaaaaaaaaacauaaaaauaaagacuaguauaauaaucaagaauaauuuggaaaaacauaguuguuuccaucacgucc
Novel_miR_23	38907	46832	22	34869.5	23158.3	uuggacugaagggagcuccuuc	chrA05_5411	-89.9	aaguggucuuucaguguucagaaguguagucgagauuaaaauagguagauauagcaggagauucuuucaguccaaucguggauagaacaagaggguagaaauaucugccgacucauucauccaaacacucugguaaaaacaagagaucuaaaccacagugacugugugaaugaugcgggagauguuuuucgucucucuuuaucuguguuuggacugaagggagcuccuucuuucucuacauguuucaguu
Novel_miR_24	72	102	23	64.5284	50.4388	gucaauugauggguaguaguuca	chrA05_5470	-57.7	auguaaaacucaucuuuugauugucaauugauggguaguaguucauuuggcuaacugccguguguuauucuacuacccucaucaguugaccuuuugaauuaauuaauaaauuuaugaaaugauuucuucuauauuuuuauaugaucaacuaaaguaaaacuaguguucuaguaaacuuuaaaaacuucaaaauuauaacagagacgcagaaacguuuaucagaacucuuuguuuuaguaagguaguucag
Novel_miR_25	602	912	23	539.529	450.982	uaugugacuugugcuuuaguaua	chrA05_5751	-74.2	uaguuggagaacgaagaaguuaacuaaaacgugagaugaaaauuuugagaaaaaucaggaauuuagguaguugaagauuuggauugcacaaaaauaggagaugaagaaaauacaaauuuuuuuuuuuuuaaagcuuugccaugugucaaaaucccuuauauacuaaagcacaagucacauaaccacuaaaauuuugauacaugguuaugugacuugugcuuuaguauauaagagauacuuugauaaagau
Novel_miR_26	61	48	24	54.6699	23.7359	agccuggcucugauaccaugaagu	chrA05_5831	-60.5	ucucuucuucaaucucaauauugucauauaaucauuucucuuggugauucuuuaguuucgucuuauauauauucuguucuaaaauaaaguucuucaugagcuuaucuuucaccuuaaauuucuauuaugcuaagcucauuugagcacauauuuaucuugguuuugagaucuucuacaugguaucaaagccauguuaucauugauagccuggcucugauaccaugaaguaaaucuuaaaacaagacuugcu
Novel_miR_27	3802	3505	20	3407.46	1733.22	ucccaaauguagacaaagca	chrA05_5891	-70.2	ggcgaguccucuucagauucuucuaggguuucuaaauuuuaccccuagaaaagccgccuauauacguauacguacacacacccacgucaagacucacucaucugcagaguuucuuucaagggcuucuucguuggcaggaaaaauaacacgucuucucgguauuucuuugucuauauucuuggaagaagcgaugaggucucguugcacuuucccaaauguagacaaagcaaaaccgugaugacgucaaagg
Novel_miR_28	214	271	21	191.793	134.009	acagggaacaagcagagcaug	chrA05_5959	-62.1	caaaagugguaaccagagagagacagggaacaagcagagcauggauugaguuuuuaccaaaacaucaaaugacuauguuuggucucuucccaugcacugccucuucccuggcucccuccucuuucuaucccuucucuuuuuuuuucucuccuuucaaugaauuuuuauuuuauuuuacuacugcuaacacccuuuugacaagcuaagaguucuggucuaccucuguguucaugaaguggagcugaaagaa
Novel_miR_29	55	28	24	49.2925	13.8459	aucuucaauguaaaacuccauuuu	chrA05_6019	-58.2	gaucuacaguuguacuaagagcaucuucaauguaaaacuccauuuuuuccuucaaaauagaauaaaaguaaaaauagaguaaaauugcuucaacccuacuccauuuuccacuucauaauggagugaugaacaaacaaaaaauagaguuggauuggagcauuucuuauuuuauauucacuuuuauucuauuuuauaagaaaaaauaaaguaggaauagaaaugcccuaaucaauacagucaaauaucaucg
Novel_miR_30	527	898	21	472.312	444.059	auaaaucccaagcaucaucca	chrA05_6317	-80.7	ucuuuugucagguauuaacaagauaaaucccaagcaucauccaccuuauuagcccuugaacaugaaggcuuguaaaauggaugaugcuugggauuuauuuuguacucuccucuucuaaaagaguguugccuccauaggacuaccaaugauuucagacuuguugaaggaacgugaugcuuuugcuuauagaaagcaugaaagauuuuguucuuuugguaaccaagauauaugaacauguucuaguugaguc
Novel_miR_31	602	912	23	539.529	450.982	uaugugacuugugcuuuaguaua	chrA05_6327	-22.3	cauguaucaaaauuuuagugguuaugugacuugugcuuuaguauauaagggauuuugacacauggcaaagcuuuaaaaaaaaaaaaauuuguauuuucuucaucuccuauuuuugugcaauccaaaucuucaacuaccuaaauuccugauuuuucucaaaauuuucaucucacguuuuaguuaacuucuucguucuccaacuauuuucuucucuauaaaauuuaaaaacuuacuguuuucuucucuacgc
Novel_miR_32	602	912	23	539.529	450.982	uaugugacuugugcuuuaguaua	chrA05_6328	-84.6	gucuaaagcacuuuuuagccgauugcauuuucuagacucuaguuguuuuucauuuucaaguugcauuugcuucaaaucuccuagaagggaaaagaugcauuuggccauuauauaauuccccuauaagcagccguauaucuuuaucaaaguaucucuuauauacuaaagcacaagucacauaaccauguaucaaaauuuuagugguuaugugacuugugcuuuaguauauaagggauuuugacacauggca
Novel_miR_33	31	42	24	27.7831	20.7689	agaguagaaaauagaguaaugaac	chrA06_6668	-80.9	acuccauauuuuacucaaaaauagaguagaaaauagaguaaugaacaaaaaaagacauuacucuauaaauggaguaaugcuuuuauuuuuuuguucauuacuucguuuuccacucuauuuuggaguaauauauaaagugggcagagagaugccuuaaguccucauguccauucucgauccgugaguuucacauuuauuugacguccgguccauuauuagaaaaguuugauagagaugauauauuugcccu
Novel_miR_34	11	79	24	9.8585	39.0654	acaggugguggaacaaauaugagu	chrA06_7058	-56.1	uuuuaagcuuaaguguguauugacaggugguggaacaaauaugaguuuuugaacauuagucaaacaaaauuaaacucauauuaguucuaccuccugcugaagcccacauuaaucugaauaagauuugcucgcauuuucacauauaaaugagcauauucguauauuccuguguuauauagcaagauaucauacauuacaugccagcccguauauauauguauuuuuuucaaacauaaaguacgcaaauuag
Novel_miR_35	4712	3775	24	4223.02	1866.73	agagauuuuuguuacuguuaacug	chrA06_random_36758	-67.1	aguuauaaaaauauauagauauaugguauaugcagagauuuuuguuacuguuaacugcggugcggugcaggagaauguuaccauucgaagccauagaucuucuuaggugugauuguauagaccuuguuaggccugucaguuggguuggaccacacccaaauggguauauccaacuggguguuuuuuuuucugagcucaaaacaccacacccauauuuagcucauaccuaacaucacucauaccuaggggu
Novel_miR_36	136	111	21	121.887	54.8893	uuacucuauauuuuacucuau	chrA06_random_36892	-37.07	auacauacaaguacaaccacagauuuauuauuuuacuacccucucgcgcuggucuccaacuuucaucucauuuagaguaucuucaauggcacacaaaaauuaucuuuauguuuuacucugaaauugaguuugaauuugcuuuaaugguucacuuuauaauaaauuuacucuauaauauagugaaauauagaauaauguuguuuuuuuuuacucuauauuuuacucuauuauuuaaaaaauaacauuacuu
Novel_miR_37	11617	23713	20	10411.5	11726	uuggacugaagggagcuccu	chrA07_8728	-80.6	auacguauauaguuauagaaaaauuaaugggcuuagggaugauggguugguggaggaagagagcuuucuuugguccacucauggaguaauaugugagauuuaauugacucucgacucauccauccacauaccaaaugaaagaauauguucccauaugguaaaugaaugaaugauucuagagacaaauugaaucuuuacuucucuaugcuuggacugaagggagcuccuuuccuuuguuuuccaauauuuc
Novel_miR_38	2759	2582	24	2472.69	1276.79	agagauuuuuguuacuguuaacua	chrA07_8981	-48.8	guauagauauaugguauauauagagauuuuuguuacuguuaacuacggggcggggcggaaagcggguuaccauucgaagccuaaauuagcuacgguccacagauaaagagagaucuuauuauuauuaucggcgucggcgagcauaggccagugaaacauugaaugcucuuaguaguuuccuugaaugugauuagauaaauguggaaacagauuaauuaacuaaauuagcuacguccacggauaaagagag
Novel_miR_39	113	66	21	101.274	32.6369	uuuugcguuucaacucggucc	chrA07_random_36961	-83.2	cugucuuuacaguucacacugauuuugcguuucaacucgguccucauuucuuuauaacgaaguggaggaacaaaaagauguuuucagaagaacauugaagaggaagagaaugaaagcugcaaguuaaaagaaaugagggcugaguuggaacgcaaaaucuuugaacuaagagacaagaugcgauugcgaaagaaaagaagaagaaaaagauuguugagaugaagucacauggggcaauguuuugucuaug
Novel_miR_40	34398	45345	21	30828.4	22423	uuuccaaauguagacaaagca	chrA08_9097	-69.6	agagaugucucucccguuggcauucagcuaggguuucuaaacuauacccuagggaagccaccuauauauaauacacacauacacacgauugcauauucauccgcagaguuuagguuaagggcuuugguugcuggggaauuauaauagcacguuauaucuguucuucuuugucuaucguuuggaaaagauugaugacgcuaucuacacuuuuccaaauguagacaaagcaaaaccgugaugacgucguaga
Novel_miR_41	51	173	21	45.7076	85.5482	guuauucuauuccaccucuua	chrA08_9291	-68.2	acaagaccagcucggguuggcguuaagagacccuacuggccuaacccuagacacucuaagauccuuuuucaaaccugcucccauuucgaggcggaaaggaaaaagaauuucacguucuuccuuucgggaagggaggauuaggaaaauccuauugauugcagcuuucuccagaccccugggaaaagcaugaaaaaaaggcuucaaccggguuauucuauuccaccucuuagaaagaaaagaacuuaaaucg
Novel_miR_42	110	355	21	98.585	175.547	gcaaguugacuuuggcucugu	chrA08_9319	-72.9	uuauauuucaauuaaguuaaaccacacauuucccucuacauguuccuauaaauaccuucaccauagagagaacaaaaaaggauggaugaugauuaugagagucucuugguguaucagagggucuugcauggaagaauagagaaugaaguugagccaaggaugacuugccgauuuuuuccaacgaaucuauacugauuuugguguuuggcaaguugacuuuggcucuguuuccuucucuucuuuucgaugu
Novel_miR_43	41	63	21	36.7453	31.1534	ugccaaaggagaguugcccug	chrA09_10239	-69.2	auauauauauauauauacugaacccaugagaccaagaguaaccaagcaaccuucucucauaggacaaaaagaagaagaaggcacaauggagcuaggaggagaaaguuaaccauaagaggagcaguaauagggcaucuuucuauuggcacgagacagugagaugugcucuuuuuuuguguguguucauggcuacuuggcucugucacuugccaaaggagaguugcccugucacugcuuccgcuuaaauaca
Novel_miR_44	839	1700	21	751.935	840.647	uuccacagcuuucuugaacug	chrA09_10279	-67.3	ucuccucucuucuguaauuacgauuuugcccuggcuuuaugcaccucguuuagggcuucuucuccucuacaugacucucucuguauucuuccacagcuuucuugaacugcaaccuucuucagauuagcucuauucucacauauauauauauauauuaccauagcauaguuauguuaauuuaaauugcaucuguucgacugauuugcgguucaauaaagcugugggaagauacagacaaagucaaaagauu
Novel_miR_45	780	1530	25	699.058	756.582	ucagaaccaaacacagaacaagaac	chrA09_10285	-136.4	gaucguguccaaagaugauuuauguuuuguugaucuuguucugguuugguuuugaacagcuuaguguugcucuguaauggaugcauaaccaguagauaugucaggauauuaaaaggaaccguuauuuugccucgugauagcgauguuccuucgaaucuucugacauaucuacugcuuaugccaccauuacagaacagcaacaagcuguucagaaccaaacacagaacaagaacaacggaacauaaaaucu
Novel_miR_46	1	786	21	0.896228	388.676	aaaggaauccauugaaugagc	chrA09_10395	-69.1	uuguuugggcuguuauaguguagcccauuuuuugacuucgccacaagagcugucuccgacuuuuguagaccuauuuuuuucccguggcuuugcaacuuccaucucuuccguuucucagcucuucaauucaucuccaccaguaaaucacuacuaacugaauccuugauuaagcucauucaauggauucauuucaccuucuucuuugugaaaggaauccauugaaugagcuuaaucaccgaguaacuccgcc
Novel_miR_47	230	264	24	206.132	130.548	aaggaugacgaucuccggcgacgg	chrA09_10498	-62	cacaaacggacacuuuuaucuuaaggaugacgaucuccggcgacggcacgcacgcucacgugccgacaguccgccggagaucuacuuucucucuacuuucuuuguuauuguugaaucucuuaucccauauauaaaugggaaauuaggccaaauaacgaaaaaaaaaagaaaaaaaaaaagaaguacaaauucacuuaccuuucucgguaaauaauuguuuuaagcaauauaugugcuuuuaaucucuuuu
Novel_miR_48	24	33	24	21.5095	16.3184	auaaauuaauaauauugggacuac	chrA09_10909	-54.1	cuaugcucugacuacuacgaccaagacggagagacucgaagguugagugacggacgccgggacgccgggacgccgguuugaggaacuggagaggccuagagaaacauuuucuagaaaaugguuaaagcuaaguggaaucaaugaguuuuguggagaugcagauuggguucaucaaagaugagaaucauauacaguaaaaccucuauaaauuaauaauauugggacuacaccaaaaauauaauuuuuuuaa
Novel_miR_49	11	79	24	9.8585	39.0654	acaggugguggaacaaauaugagu	chrA09_11203	-59.9	uuugaagauuaaguguguauugacaggugguggaacaaauaugaguuuguauaguagucgaacaaaaugaaacucauauuaguucuaccuccuguugaagcccacauuaaucugaauaagauuuccacacacacacauauucuuauauuccuguauguacuuauuuauagcaauacguuauauuacaugauguccauauauguauuucuuuuaagagaugaaugaaagcacacuagcaacaaauguauag
Novel_miR_50	86	156	22	77.0756	77.1417	ucucucugacuccauaauuagg	chrA09_11412	-139.7	ccuaauuauggaguuauugagaacuuauaagggaaggauuggggucaauacgcugcagcgcugugagccugggaucuacggacggguggguccaugggacggguugucacauauaaagucgauuuuuuugugacaacucauccugcucacucggaauccggcucacagcgcuacagcgcaucgacccuaaccccucccuuauuaguucucucugacuccauaauuagguuuuggugagucucgaauccaa
Novel_miR_51	4712	3775	24	4223.02	1866.73	agagauuuuuguuacuguuaacug	chrA09_11433	-62	aaagaauaaaauauaaacucugaaugguaacugcgguuugaacgguacggaauaagcgguuuaacugcggugcgguuuaacugcggugcaguuuuaacaguuauaaaaacguauaaauauaugauauacguagagauuuuuguuacuguuaacugcggugcgguucauaacauucgaagccauaguuaggguguucaggcuagauuuuuuuuugauaauuauaauuuaaauauacauuuuugcugcuaau
Novel_miR_52	1295	2810	21	1160.61	1389.54	uuggacugaagggaacucccu	chrA09_11614	-80.4	uauagaugcauuuaacauuggguugauuuuccagugguuguugcaagauaaauaccaagagaguuuccuuaaguccauucacauguugugauuugauccaauuagcuccagacucauucacucacuuaccgagucacuaaaauaggaaugaacucguuacaugaguaaaugaugcgggagacuuauuggaucuuagauucauugcgauuggacugaagggaacucccuuuauuuuauucauuccaacaca
Novel_miR_53	3311	11967	21	2967.41	5917.66	uuagaugaccaucaacaaaua	chrA09_11988	-60.4	uccaaagcauaugcuuaagaauauccaaagaauauucguuauuguauucauguuguugucuguacuuucacauucccaaacuuguuuuuauacaucucuaacuuccaugauuuuuaucgguugguuacucucuuuugcaacccuugaauguguuuguugauugacaucuaugcauauugaucauccucguguugaugaucgauucguuuagaugaccaucaacaaauacuuucaugguuuugcaucuccu
Novel_miR_54	55	60	24	49.2925	29.6699	uuuuuuggaaucucuuggaauaag	chrA09_random_37248	-63.8	aauuccacuuaaauggugcauuuuuuuuggaaucucuuggaauaagcuauuccagacaguuuuauuccaaaaaagaguaauccaguuacaaucuggaugauacagaagcuucuugaaggguuuccauugacugcuuauuggauuucuuuuuagaauuaacuugugguauagggccuaugcugcauucugcauacucuuuccaccagaaugacagcaacucauccucucucuauuucccaggaggagaaaa
Novel_miR_55	36	69	21	32.2642	34.1204	uucgcaggagagauagcgcca	chrA10_12432	-72.2	gaaacugcaaauaaagguucgcuucgcaggagagauagcgccaucacuucuucuuaagaguuuagaagauggugacgguaucucuccuacguagcaauccuuauauaugcaucuaaaagcagagaaauacaguuggaguuucaagguaauucaguuaaaaucauuauacaguuuaauauuguguuauuaccuuucacucuaacaaaugaugcauagcauuucaagccguauuuauuuuucuuucuuucuu
Novel_miR_56	34	27	24	30.4717	13.3515	aagccuaaauugugguaccuuggc	chrA10_12485	-55.9	uacagcuuauucggguuggaccgguuaugcaacuuagcaaggggcccauaauagaaacuaaugauuguggugggagcaaacgaugcaugcaaauguaggcaucaccugugacugguguaauauggaaaaaugauucauuaauaucaaaucuuuuuuuucucucuaaauuguuaauaucauauaaugaaagguuuaggauuuuacaagccuaaauugugguaccuuggcaaaaagaaagaaaaaacaaggu
Novel_miR_57	988	2524	21	885.473	1248.11	ucgauaaaccucugcauccag	chrA10_12517	-66.9	ugcuuguuuuuugaccauuguuuuucagaucugagauuuauuguuugcuccaaaucgggaaauuauucuuuuuuccccauuucauuucauuucauuuaaaaaguuaaauuuaauuuguuagagaaaaaggaguaaaagaugcuggaggcagcgguugaucgaucucuuugugggaauuuuugaaaaacaaaauuaaaagcaugaacagaucgauaaaccucugcauccagcggucgccucuucaucaauc
Novel_miR_58	256	322	24	229.434	159.228	augcccgaacuagggguugcugag	chrA10_12835	-113.7	uagaggggaaaacggcuuauucaugcccgaacuagggguugcugagagaauacauaccucaacuuuuacugcaagucgaaacauaccuacacuaaucaaaaauuuaaaauucaugccugaacuauggguuguacuaggcauaaauuucaaauuuuugauuaguuaagguauguuuuggcaugcaauaagaguugggguauguauuuuuuuaucgauccauaauucaggcaugaauuuuaaauuuuugauu
Novel_miR_59	568	1099	21	509.057	543.454	uguguucucaggucaccccug	chrA10_12869	-62.6	uucaagguagaggaucucgacagggucgauaugagaacacaugugcaaucaacggcuguaaugacgccacaucauuauaaaacaucugucuuuucauguguucucaggucaccccugcugagcuccuucucuacccuccaucuuuaucaaacgcucggucgcuucauuaauucaccaaaugguaaguuucuauguagauuacaucuuuguagugcaaauuacaaguacaaauauaauaacucuuuguaau
Novel_miR_60	1417	1882	24	1269.95	930.646	augaacgaucuuuaaugaacauga	chrAnn_random_40008	-38.4	auuagaucaugaguuauaugaacgaucuuuaaugaacaugagcuaauucaugagcuuugucguuuuuauacuuaauauacauauauauauauauaugacuucuauuuuuuuaauguaagaaaaaauaguuucuauauuaaucauauguaucuucuaaaauuauaauguaagacaaaaaaguuauaauauauauaaaaauguaaagauuauugauagcacuuuucauaucauauauauauuuacaauuaaa
Novel_miR_61	90	209	21	80.6605	103.35	uuaacgguucuauacucuaau	chrAnn_random_40151	-75.6	agagcaugaggguggggaaugcacugcgucauauaauaccaaaagaaaaaaaaacuauuuacuuugauaagguaaaaacaccagcacagaagcuaaagcgugaaacuuaacagacauacuauuagaguauagaaccguuaaucaaauuguuggcuuauguacugguuaacauccaauacuaaaccaaucacuaaaccaauaauuugauuaacgguucuauacucuaauauucccccucaagauggcaaau
Novel_miR_62	988	2524	21	885.473	1248.11	ucgauaaaccucugcauccag	chrAnn_random_40179	-64	gugccuguugauuuuuuuuuuguagaucugagauuuauugcuugcuugcuccaaaucgggaaacuaguuuuccuuuuugcuuuucuuuuucuaauucaauuuaauuaaaagagugaaagucgcuggaggcagcgguucaucgaucucuuccuguggauuuuuuuuugguuguuuguuguuguuggaaagagauuaaaagcaugaacagaucgauaaaccucugcauccagcgguugccucuucacuaguc
Novel_miR_63	89	90	23	79.7643	44.5048	guagguagacgcacuguuucuca	chrAnn_random_40368	-80	gaucgcuccuuuguguuuccugguagguagacgcacuguuucucacauuguuuaaaacuguuguaacaugagagacauuuguuucuacuuauaggggagcagauucagauccuugcgugcuuaucugaaagcaaaggagacgcagagaucaucaccccuuuuaaaguagcugaggugaugagcagagcuguacagagaaagcucucugacaaugggacgaguacaccgucaggagauggagaaacaagcc
Novel_miR_64	359	306	24	321.746	151.316	acacaggaacaauacuaacucauu	chrAnn_random_40631	-63.1	agcauuuucuaaaaccgcaaccuaaaucauagucucaauccaaaugaaaauccaaaucaguuucguucuccuaugcaucucucauuuaguaaaucuaucuccauuuuaucuuucauuucacucacaauaaaaucauauauugguuuugauaagugaguuaucauuggucuugugucaagauauacauuguuccgguauaucuugacacaggaacaauacuaacucauuuaucaauaaaaauguaugauuu
Novel_miR_65	359	306	24	321.746	151.316	acacaggaacaauacuaacucauu	chrAnn_random_40635	-62.3	ucuaaaaccgcauccuaaaucauuucauauagucucaauccaaaugaaaauccaaaucaguuucguucuccuaugcaucucucauuuaguaaaucuaucuccauuuuaucuuucauuucacucacaauaaaaucauauauugguuuugauaagugaguuaucauuggucuugugucaagauauacauuguuccgguauaucuugacacaggaacaauacuaacucauuuaucaauaaaaauguaugauuu
Novel_miR_66	61	117	24	54.6699	57.8563	aauccggauuguaugaagcuuggc	chrAnn_random_40835	-55.7	aagcuuuauguaccaagcucuaggagacugcuucagcccauauauagccuucuucaaucucaaaacauuuccuggcuucacuagaugcucaagaccaggagguggaagcauauauaccucaucuucuagcucaccuugcaggaaagcauucuucacaucuaucugccacaaaucccacuccaaguuuguugcaauggacaacacaauccggauuguaugaagcuuggcuacuggugcaaacgugucaaug
Novel_miR_67	527	898	21	472.312	444.059	auaaaucccaagcaucaucca	chrAnn_random_41272	-85.5	uuuuuguuugggugauaacaagauaaaucccaagcaucauccaccuuauuagcuuugacaugaaugaaggcuuguaaaauggaugauucuugggauuuaucuuuuuguagccuccucuucuaaaagagugugggauuuuucuuuuuguaguccccucuccuaaaagaguguuguuuaauuuuacaacauacacggaaaugauuucaggcuuguggaggaacaugaugcuucuuuuguaagccagaaacuu
Novel_miR_68	61	92	21	54.6699	45.4938	uugguuuaacuuggauuuuga	chrAnn_random_41745	-100.9	aucugguuuggugaauguugucuugguuuaacuuggauuuugaugaaaugaauuauauauuaacuuauauaauuuauuucaucaaaauccaaguuaaaccaaacaaaauucaccaaaccagauuuaaauuuaccuacaauguauaagauaaacuuagauuuuuauacaacaacaaaaagcuuaacugagcucagauaaucaucucagaugcuuccgcuucuucaacgaugaaggacucucacuuuguugc
Novel_miR_69	90	209	21	80.6605	103.35	uuaacgguucuauacucuaau	chrAnn_random_41824	-91.3	uuuagugauugguuuagucugguuuaguaacgucuugacugaacuugagucucuucaauucuauuccuuggugggcaagauggcuuuaaaguccauauauuugccaucuugagggggaauauuagaguauagaaccguuaaucaaauuauugguuuagugauugguuuaguauuggauguuaaccaguacauaagccaacaauuugauuaacgguucuauacucuaauaguaugucuguuaaguuucacg
Novel_miR_70	1514	2106	21	1356.89	1041.41	cccgccuugcaucaacugaau	chrAnn_random_43352	-94.5	cguuuugauaggguucuaacauugagaaacacuauuucgccauuuacaaaaccuaaaguucugcuuccuucugcuuucagauuugaagagacagagagguuaugauagagucaccgccgggcucggauucgcuuggugcaggucgggacuaauucgcugacacagccacguggauuuuccuuauugguuugugagcagggauuggaucccgccuugcaucaacugaaucggagccucgauggugaaagug
Novel_miR_71	1514	2106	21	1356.89	1041.41	cccgccuugcaucaacugaau	chrC01_13129	-95.6	auaggguucgaacauugagaaacacuauuucgccauuuacaaaaccuaaaguucugcuuccuucucuuucuucugcuuucagauuuguagagacagagagguuaugauagagucaccgccgggcucggauucgcuuggugcaggucgggacuaauucgcugacacagccacguggauuuuccuuauugguuugugagcagggauuggaucccgccuugcaucaacugaaucggagccuugauggugaaag
Novel_miR_72	88509	188264	21	79324.2	93096.2	uuggacugaagggagcucccu	chrC01_13197	-83.2	caaaagcaucuucgauauucacuauuuuuaguugguauuguaggaauauauaucgagggagagcuuccuugaguccauucagaggcugugauaugauccaauuaguuuccgacucauccauccaaauaccgaguuacuaaauuuuaaacuagacucguuaaaugaaugaaugaugcgguagacaaauuggaacauugauucucuuugguuggacugaagggagcucccucucucuuaauacuauaauuuu
Novel_miR_73	888	263	21	795.85	130.053	cggcucugauaccaauugaug	chrC01_13345	-68	gaaaagguuuguuaaauagggaaaauaguaauaaggcuugggcuuucuggauuuuaggguuugcuuaaccuccucuaccacuguauauauacauuaauuaggguuugugucgauagcucucaauaguuccaucgccucguuuucaucacgucgauuggugucaaagccaugcuaauuaguucucgucagucaaagaggaauuuugcacggcucugauaccaauugaugcaauggaagcauccauuucacu
Novel_miR_74	0	73	24	0	36.0984	agauacggucuuuuaacuuuuaau	chrC01_13822	-53.4	uuggaauucuuaccguaauauaagauacggucuuuuaacuuuuaauuaaaaagcuaagagaccguauuuuuauauuacgauaaaaaccccaaccuaaaaaucuuacaauaaacaugcuauuauacaggagcuaugaauuuuuuuuuucaaguuucauuaagaaacaggacaagaaauacaaaugaaagaaauuauuaaucgaauucgauuaucaaacaacuuguuugucuucucuauuuuauaaaccucg
Novel_miR_75	37	55	24	33.1604	27.1974	auauuccgauaagaacuucacucu	chrC01_13903	-98.7	uaagggauuugggaaccgucgauugaacuggaccagaucaggcuagagcauaauuauuggaggguucuuaagguggggauucuuagcguauuauaagaacaugucucuuaacuuuuaacuaaaaaaacuaagaaucugcucuuaaauaagauuucgaagagacguucuuaguuuuuuuaguuaaaaguuaagaaacggguucuuauauuccgauaagaacuucacucugauaaccucccaauaaugaugc
Novel_miR_76	55	7	24	49.2925	3.46149	aaacuucacaacuguuagauaaac	chrC01_14214	-43	aaauuuuguugacaaguauggaaguaaaaccaaguuacaaauuagagauauguuuucaaaucuaacgccauaaccaaguuuuuuuauauuuuauacuuuuguaaaguguuauuuaucauuaacauuuaauaucagcacacuucgguagauagugaauuauauuauagugugaaaaguuuagaaauauauaccuuauuaaguuucaaacuucacaacuguuagauaaacuaucuuuguaauucaaacauaa
Novel_miR_77	26	63	23	23.3019	31.1534	cuaagaacuucggguuaaucaug	chrC01_random_37595	-80.7	uuacaauauacauguuuuaaaaauuauuguugaaauacuauucaaagcucauuaauaguuuuauaaugcauuugauaaacauguaaaccauuuagggggcgaauucaauagaugcaagagcaugauuaauccgagguucuuaugaugagguuuuuagcggaaguuaagaaacaguuuuuuaacuuccgauaagaaauccagucuaagaacuucggguuaaucauggucuaccauacagaacacaugggaa
Novel_miR_78	122	167	24	109.34	82.5812	aaccgauuaguugaaaucuugauu	chrC01_random_37785	-44.5	uacaaaucguaaaggagaaaaaaccgauuaguugaaaucuugauuguuccaaauuuuugucauauaugcucaaccaaauccgcuuucaauuguugauguauuguauuaucacgaacucgauuccgaaugcucaucauauugccgaguuuugaaggcauaucuguagaauacgugaaauccacuugugaacuucgguuugauucugguugugcgaaaacugauacaucaaacugaguguacucaucucguu
Novel_miR_79	988	2524	21	885.473	1248.11	ucgauaaaccucugcauccag	chrC02_14919	-56.6	ccuguugaauuuuuuuuguagaucugagauuuauugcuugcuugcuccaaaucgggaaacuaguuuucuuuuuuuuuuuuuuugcuuuuucuaauucaauuuaauuaaaagagugaaagucacuggaggcagcgguucaucgaucucuuccuguggauuuuuuuuugguuguuuguuguuguuggaaagagauuaaaagcaugaacggaucgauaaaccucugcauccagcgguugccucuucuaucaau
Novel_miR_80	122	167	24	109.34	82.5812	aaccgauuaguugaaaucuugauu	chrC02_14970	-42.8	uacaaaucguaaaugaaaaaaaaccgauuaguugaaaucuugauuuguuccaaauuuuugccauauaugcucaaccaaaucggcuuucaauuguugauguauuuuauuaucacgaacucgauuccgaaugcucaucauauuaccgagauuugaaggcauaucaguagaauacgugaaauccacuugugaacuucgguuugauucaaguugugcgaaaacugauacaucaaacugaguguacccaucucgu
Novel_miR_81	28	47	23	25.0944	23.2414	caugugacuugugauuuaguaua	chrC02_15419	-54.1	uuccgacaugguuagcgccacaugcuaaccguuucgucuugaauuaauaaaacaugguguuugucgucaaaaaaaaaaaauuugaggaacgguuaagagcaauuuuauuuuucauccgagagaauuuuaacuauauuaaugaugcauuuuaauguuuauuuuaaaauuauauuaaucacaagccaugugucagaauuugauucaucaugugacuugugauuuaguauacaaaugauguguuuacuguuau
Novel_miR_82	50	85	23	44.8114	42.0323	cacgugacuugugcuuuaguaua	chrC02_15645	-53.2	ggauugauuuuuuuguuuuaugauaacguagaaaccguuuuuuuuuacuuuaaaaacuuccagugcgauuuuacuuuucaucgacuaaaaaugcauuuaaauuuuagauauauuaaaguugcauuuuuuuagcaauaaaaauacauuuuaauuuuguuuuuaaaaauauaaugaagcacaagucaugugucagcaauuaauuggucacgugacuugugcuuuaguauagaagagacuacaaaauagauac
Novel_miR_83	3186	1854	24	2855.38	916.8	uuuacgguuuauucguuggagaau	chrC02_16035	-41.5	aauuuucaaaaaauuuuuccuuucuccaacggucaugaacagugauuuucaucuauaaauacaacucauucucacgccauuuccucauccaaaacauuucaucuucucucaaauauuucaaaaucgcccuucuccgauuuuucauuucaagaaagaugauucacgcauuuuugauuuuaugugcaauuuuuauuuguguuucuauuuacgguuuauucguuggagaauuuacuccgggugaauuuaaaau
Novel_miR_84	86	156	22	77.0756	77.1417	ucucucugacuccauaauuagg	chrC02_16143	-208.3	ccccaaccccuccauuaugaguucucucugacuccauaauuagguuguuggugcacuuggcguuacucgaacccaagaccucacccuuuaacaacauucccacaggacaagcugucaccaauugacaugcaugucaauuggugacaacucguccuguggaaguguuguuaaagggugaggucuuggguucgaguaacgccaagcgcaccaacaaccuauuuauagagucagagagaacucauaauggagg
Novel_miR_85	568	1099	21	509.057	543.454	uguguucucaggucaccccug	chrC03_17391	-75.8	uuguaacuaaacuuguguacuacacacuccuuucguaauguguguauauaacaaguucacauaaguuacgaagaacauuauugcugguuuaaaagagagaaaaauaucuucgaggguagaggaccucgacaggguggacaugagaacacauguguauucaaaggcuguaaugacgccacgucacuguaacguacaucucucuuuucauguguucucaggucaccccugcugagcucuuucucuaccaucc
Novel_miR_86	38907	46832	22	34869.5	23158.3	uuggacugaagggagcuccuuc	chrC03_17731	-85	cuuaguguuucuaguguguauauguauggaacaauaucaagauagauauauaaggagauucuuucagcccaaccauggguagaacaaaaagagaguagaaauaucugccgacucauccauccaaacacuugugguacaaagaauaaaauuuuaagccacagugacuguaugaaugaugcgggagauguuuuuaccucuuuaucuguguuuggacugaagggagcuccuucucuuucuaugugauucaguu
Novel_miR_87	37	33	22	33.1604	16.3184	uaagucuuuccacuauuccauu	chrC03_18121	-50.6	uucgauacacauaauuaggguuucgguaaugaaaacaaaugucuauaaaucaaccuccuucacaaaucuucgcgauaacucucaacuucuucuaccauugucccuuaacugggguagagggagacucacgagaaucaaaagucauauguuaaaucgguuggaagaaaacauucgguacauuuagagaaacauaugaaugauacucauaagucuuuccacuauuccauucgagagacaauccuaaugagag
Novel_miR_88	39	43	22	34.9529	21.2634	uugucgguuuguccauuguggu	chrC03_18895	-54.9	aacguggagugauaaugcauuucggaaucuuuaaagcguccgcuuuuauauccacagauuugacguuucccauuuauuucuucaaauaaaauggcuccccaauauuugucacucacgucagucuauaaaaugcgugucccaguggagggaaucuuuaaaggugguagcuuaugcaccucuauuuuuaggcuccugacagcuucgguuugucgguuuguccauugugguggauuauuugucaucaucuucu
Novel_miR_89	67	76	23	60.0472	37.5819	ccgguucuuagauuuuuuaguua	chrC03_19425	-101.5	ucuuaaaacucuuguuuaagaaccgguucuuagauuuuuuaguuaaaaauuaagaaacggguucuuauauuccguuaagaaccucacccuaagaacccuccaauauucaugcucuaagagcaugauuaacccgggguucuuaugaugagguucuuagcagaaguuaagaaaccguuucuuaauuuccgcuaagaaccgcacucuaagaacuccgcauuaaucauggucuaaggaccuuggcccagaaccu
Novel_miR_90	136	111	21	121.887	54.8893	uuacucuauauuuuacucuau	chrC03_20735	-39	aaauauuaaguaaaaaacaacauuacucuauauuuuacucuaucauaaaauaacuauauuauauuauagaaugaacuauuagaacaaaucaaauucuauaauagaguuauuuuauuuuuaguaugaauuauagaaaaaaaaauuguguuucaucggagaugcccuugcgucauuacucauuauuaucgcauuagugaauauaucaucgccaaucaucucaaacggacuagcagcuaaauaccugaaccag
Novel_miR_91	67	118	21	60.0472	58.3508	uuggacugaagguagcucccu	chrC03_random_38263	-65.9	caaacacauauacugacacucagauacuaauacauacauguagggaaucgauagauagagagcuuccuugaguccauucacagguugugauaugauccaauuagcuucccaaucauucauccaaauaccgagucaccaaaauucaaacuaaacucguuaaaugaauguaugaugcgguagacaaauuggguuauugauucucuaugauuggacugaagguagcucccucuccuuuuugauauuccaauuu
Novel_miR_92	110	355	21	98.585	175.547	gcaaguugacuuuggcucugu	chrC03_random_38468	-74.4	uccuauaaauaccuucaccacgaguaaguguuuugacaucacaagauaauuaagagagugaguuagagagaacaaaaaaggauggaugaugauuaugagagucucuagguguaucagagggucuugcauggaagaauagagaaugaaguugagccaaggaugacuugccgauuuuuuccaacgaaucuauacugauuuugguguuuggcaaguugacuuuggcucuguuuccuucucuucuuuucgaugu
Novel_miR_93	874	1566	21	783.303	774.384	uuuggauugaagggagcuccu	chrC04_20853	-85.5	uuuguacuauuguuuuuuagaauguaaccgaaggagcucccuucguccaaaacgaagaggacaagauuuaaggaaauagaaauugaaaaucuaauuguucauggauuccccuauuaagugcuugaauaaugagcacuuuauaaaggguuugcauggccucuuagaucuucucucuuucuauacguauauauauccuucucuucucuucguuuggauugaagggagcuccuuuuauuuuucucuuguuucu
Novel_miR_94	38907	46832	22	34869.5	23158.3	uuggacugaagggagcuccuuc	chrC04_20871	-85.4	aaguggucuuucaguguucagaaguguagucgagauuaaaauagguagauauagcaggagauucuuucaguccaaucguggauagaacaagaggguagaaauaucugucgacucauucauccaaacacacugguaaaaacaagagaucuaaaccacagugacugugugaaugaugcgggagauguuuuucgucucucuuuaucuguguuuggacugaagggagcuccuucuuucucuacauguuucaguu
Novel_miR_95	1817	1741	24	1628.45	860.921	aggauuucauuuuccgucggaaug	chrC04_21647	-114	auauccucggaauucaucgguuuuuuuccgaggaacacauuuuuccucgguauuccauaagaauaugccgacggauugauauuuccucggaauuccgucgguauauuccgaggaaauuccgaggaaaccaaauuuuguguuuccucggaauaauuugguuuccucggaauauccucggaaauuccucgggauaguccgaggauuucauuuuccgucggaauguccguaagaauaccgcuguuuucuugua
Novel_miR_96	38907	46832	22	34869.5	23158.3	uuggacugaagggagcuccuuc	chrC04_22105	-102.8	uguuucagucauauaucuaugaagcgagacugaaauagauagauauagaaggagauucuuucaguccagucauggauagaacaagaagaggguagaaacaucugccgacucauccauccaaacacuucugguaaaaagaaaauagauuuuauaccacaguggcugugugaaugaugcgggagauguuuucaucucucuuuaucuguguuuggacugaagggagcuccuucuuuaucuacauguuucaauu
Novel_miR_97	114	159	24	102.17	78.6252	auauuccgauaagaacuccaccuu	chrC04_22119	-43.5	aauuuuuauuuauuucuuugaugaguuaguuuuacauuuauuagugugacuauucaauuuaaaaauuuauuucuccuuuuaugcuuuacuuuuugagauauacucuuacaacauguuuaaugcaaguuuuuagaguguaguuauuagcggaauauaauaaucugccucuuaacuuuuaacuaaaaaaacuaagaaccgguuuuuauauuccgauaagaacuccaccuuaaaaacuccacccuaaaaacuc
Novel_miR_98	214	231	23	191.793	114.229	uuaagaacucuaguuaagaaacu	chrC04_22789	-50.4	uauauaaauguauuuuagugagguuaagaacucuaguuaagaaacuccuauuuugaguaguccaaugggaguuucuuaauuagggauuuuuaaaaaaaaauuauuauuuuuaagauaaaauuuauuuauuaaauaaaacauauuaaaagauaacauuuaaaacauagauuggaaaaaaaaacauaaaaauaaagauuaguacaauaaacgagaauaauuugaaauaaacauuucgaacucaauuguuguc
Novel_miR_99	214	231	23	191.793	114.229	uuaagaacucuaguuaagaaacu	chrC04_22790	-48.8	uauacauugaaauaacccuauuacaaaauucaugcauccagaaaucauuauuuuagauagauuuuguaauccacguaaagagcaaauacgagaugauucugucuagaaguggcuuuucuuucagguacuuagagcaugauuaucccaugacucuuaaauggguuucuuaaugauaauuuaauuauauaaauguauuuuagugagguuaagaacucuaguuaagaaacuccuauuuugaguaguccaaugg
Novel_miR_100	55	60	24	49.2925	29.6699	uuuuuuggaaucucuuggaauaag	chrC04_22923	-46.6	aauucaaccuaaauagugcuuuuuuuuuggaaucucuuggaauaagcuauuccagacaguuuuauuccaaaaaauaguaauccaguuacacccguacuguguuuggaugcaucaaugggaacaaugugguaacgguaaacuaacauuaaguuauuaacuaaugaaucauuacguugaaaacuauuuaaauacucuuuaaacagguacauguaauucauauauaugucaaauauauguuuauauaaugcaa
Novel_miR_101	30	29	23	26.8868	14.3404	aucgauuguaaaaugacaaauac	chrC04_23108	-47.1	caucuuauggaaugaagcuuugaauuuuguauuauucuuuuaucuguagauaaccaaaugaugguuuaaugugauguugguucaaauuaaguaauuugguuauauguuauauuagaugauaaccugcgcucaugggcagagugaguuuuuuauacuaauuuuuguucauuaaaugauuuuagcauuuuacaacacuaugauuuuuaucgauuguaaaaugacaaauacaaauguugguccauuaaaugua
Novel_miR_102	214	231	23	191.793	114.229	uuaagaacucuaguuaagaaacu	chrC04_23277	-50.8	uuuugccauauugaacagcccuauuaagaacucuaguuaagaaacucccauuuugagcguccaaugggaguuucuuaauuaggguuucuuaaaaaaaaaaaaauuuaagauaaaauuuauuuauuaaauaaaacauauuaaaagauaacauuuaaaacauagauuuaaaaaaaaaacauaaaaauaaagacuaguacaauaaucgagaauaauuuggaaacacaucugaguuuaguaauugucuucuuga
Novel_miR_103	245	414	24	219.576	204.722	auaaauuaauaauguuaggacuac	chrC04_random_38684	-45	ucuuauacuaaaaauauagagauagccuaaaauuauggaaaauaugacaaauuaacauauucacuucucaaauaauauauauauauauauauauugauuuauagauuguaucauuauuuuuauagauauuacuguagcuuuuuauagauucauauuaaccuuugauaugauuccuuuuguaaaaguaaauacagugaaaccucuauaaauuaauaauguuaggacuacaccaaaacuauaauuuuuuuau
Novel_miR_104	34	64	23	30.4717	31.6479	cuaagaacuccgaguuaaucaua	chrC05_23659	-69.6	gagauuucagaaucucaagaagauacaccgagagcaugauuaauccgaaauuuuuagagugaaguuuuuaacggaaauuaaaaaaauauuuuuuaauuuuuaaauaaaaaaaacuaaaaaccgguucuuaaagugcuuauuuaagaaccaguuuuuuaguuaaaaauuaaaaaacaguuucuuaacuuccgcuaaaaaccacguccuaagaacuccgaguuaaucauagcugcucagaagucuuugacuu
Novel_miR_105	214	231	23	191.793	114.229	uuaagaacucuaguuaagaaacu	chrC05_23869	-50.9	acuaauuaacuaccuaauugguugacacauaagcaaauagucuuuuuuaauuauuacaaaauugagguuacaucuuuucaaauguuucucaauuaauauauagaugauuauuugauuuuccaacauaauuagagcaugauuaucucaugacucuuaagggaauuucuuaaugauuauuuuaaacuuuaaauguaacuaagugagguuaagaacucuaguuaagaaacucccauuuugagcgguccaguga
Novel_miR_106	527	898	21	472.312	444.059	auaaaucccaagcaucaucca	chrC05_24116	-63.5	uuuuugucugggugauaacaagauaaaucccaagcaucauccaccuuauuagcuuugacauaaacgaaggcuuguaaaauggaagauucuugggauuuaucuuuuuguagucuccucuucuaaaagaguaaugucaacauacacggaaaugauuucaaauucuaaaaguguugcuuaauguuacaacauacacgacaaugauuucaggcuuguggaggaacaugaugcuucuguuuauggauuuguaagc
Novel_miR_107	72	165	24	64.5284	81.5922	auaugaucugcacuuuugaacugu	chrC05_24399	-36.9	gaaaugagauauauaaauaucagcaacggagauucugauagugauauaggcaacauggagacaacaaauauggcugauggagaucauaugacaaacauuagagacaauauugcagauauauuauggguaaaucauuaaauuauuuuacuuuuguuuauguauuuuuuuuguguuuugauauuuuggcguaauuuuuuuuuuaaaauaugaucugcacuuuugaacuguuuuugccauucauaacuuuaaa
Novel_miR_108	36	14	21	32.2642	6.92297	uaagacgagaaauugacaucc	chrC05_24411	-171.3	guaaaaacgguuagucaaaauaauuaauuugaauacaauuugacuaucaaugacaaaaaaggaugucaauuucucgucuuaaagaaaagaaaugcauuagaugcaguaguauccuagggggcccgcuaguaugguagaaagagaucucuuucuaccauacuagcgggccccuuaggauacuacugaaucuaaugcauuccuuucauuuaagacgagaaauugacauccuuuuuugucauugauagucaaa
Novel_miR_109	3802	3505	20	3407.46	1733.22	ucccaaauguagacaaagca	chrC05_24729	-77	ucucuauggcggcgaguccucuucagauucuucuaggguuucuaaauuuuaccccuagaaaagccgccuauacauacacacccacgucaagacucacucaucugcagaguuucuuucaagggcuucuucguuggcaggaaaaauaacacgucuucucgguauuucuuugucuauauucuuggaaaaagcgaugaggucucguugcacuuucccaaauguagacaaagcaaaaccgugaugacgucaaaga
Novel_miR_110	1354	1683	24	1213.49	832.24	acggucucuuagcuuuuaacuaaa	chrC05_24816	-68.1	aaucucuuaacguaauauaagaaacggucucuuagcuuuuaacuaaauaagcuaaguuucaucucuuaaauaagagauauaagagacguuuuuuaguuuuuuuaguuaaaagauaagagaauguaucuuauauuacgcuaaaagacccagccuaagaaaccuacaauaaacaugaauaccauuuguuaaguacaguguacuuguugucgauauuuauaccuuuguguguuuaucaacaagucgaacuaug
Novel_miR_111	527	898	21	472.312	444.059	auaaaucccaagcaucaucca	chrC05_25361	-63.5	uuuuugucugggugauaacaagauaaaucccaagcaucauccaccuuauuagcuuugacauaaacgaaggcuuguaaaauggaagauucuugggauuuaucuuuuuguagucuccucuucuaaaagaguaaugucaacauacacggaaaugauuucaaauucuaaaaguguugcuuaauguuacaacauacacgacaaugauuucaggcuuguggaggaacaugaugcuucuguuuauggauuuguaagc
Novel_miR_112	99	132	24	88.7265	65.2738	auuucuagaucuuggauuauuuca	chrC05_25512	-54.3	auuaucucuuauucuaauuaugauuagccuaaaacuaaacuauuguuuuaagguuuucauggcuauuagugaguaaucucuuuauaaacuuauggguuagguagauuagggugaaagguggaggauuaaagaugcuuagaacuagauuaauaauguuucuuauaaaugagaugugcuuaaugcuagaguagacuugaucucucuauuucuagaucuuggauuauuucaugcccuaaagguguucgaugaa
Novel_miR_113	527	898	21	472.312	444.059	auaaaucccaagcaucaucca	chrC05_25521	-71.1	ucuuuugucagguauuaacaagauaaaucccaagcaucauccaccuuauuaguccuugaacaugaaggcuuguaaaauggauugaugcuugggauuuauuuuguacucuccucuucuaaaagaguguugccuccauaggacuaccaaugauuucaggcuuguugaaggaacgugaugcuuuuacuuauagaaagcaugaaagauuugaccucucccauuuuguucuuaacuauuguuuuuguacuuguga
Novel_miR_114	36	14	21	32.2642	6.92297	uaagacgagaaauugacaucc	chrC05_25678	-171.9	guaaaaacgguuagucaaaauaauuaauuugaauacaauuugacuaucaaugacaaaaaaggaugucaauuucucgucuuaaaugaaaggaaugcauuagauucaguaguauccuaaggggcccgcuaguaugguagaaagagaucucuuucuaccauacuagcgggcccccuaggauacuacugcaucuaaugcauuucuuuucuuuaagacgagaaauugacauccuuuuuugucauugauagucaaa
Novel_miR_115	510	127	21	457.076	62.8013	uuguagaauuuugggaagggc	chrC05_random_38803	-86.8	auuucaucaucacaagaacucaauuuggauuugguuucguuuugagaagucauaacaaacugauugcuugcaguguuugguagucauuauuuuauaagccgaauaugcauuucuuuuagccaagcauagugcaacuagccgcuaaaagauuucauaguagucgcccuucccaaaauucuacaauuacaagauauaguuuaauucuaauuguagaauuuugggaagggcaacuacuaugauauagcaacua
Novel_miR_116	510	127	21	457.076	62.8013	uuguagaauuuugggaagggc	chrC05_random_38894	-84.3	gggcauugugauuaguaaagagagugaugugaagagcaaauaaauaauuugaggacugaggaccaaaucucucccucacugguacugguuaugaaaucuuagguaauguaauguucucugauguaaacuauauguaauuguaguugcuauaucauaguaguugcccuucccaaaauucuacaauuagaauuaaacuauaucuuguaauuguagaauuuugggaagggcgacuacuaugaaaucuuuuagc
Novel_miR_117	44	8	21	39.434	3.95599	auuucuucuuugacgguacug	chrC06_26143	-48.2	caucuuggcucccauuuuaauuccuguuaaagaacauuguuuacggucauuucauaacucgucucccacaaaagccaaacuaaacaauagccgaaccuucaacgcugaaauaguugacggcucaaguucuugcaaacauuguuuuccuccuuugcauaauuuguauuuaaaugaccaugauguuuucaagaaucuagacaguuaaugauuucuucuuugacgguacugccuuuuuuuaguuugauucagc
Novel_miR_118	329	390	23	294.859	192.854	uacgguaucuuagcuuuuaacua	chrC06_26160	-69.5	gguuuuuuagcguaauauaagauacgguaucuuagcuuuuaacuacaaaaaacuaagaaacgucucuuaaauaagagauauaagagacuucucuuagcuuuuuuaguuaaaaccuaagagaccauaucuuauauuacaauaagagauccaaccuaagagaucugcaauaaacaaugcucuaagggcccuucuaugaaaauaccacuaaucuugccaugcauagaaacaaaacuauccuguauucauguga
Novel_miR_119	81	255	24	72.5944	126.097	aguggcggaucuagaaaauauuuu	chrC06_27033	-53.3	aaguuggggccaacucugcagacgucugcacaguucagcguccaaugauauauacuaagaaaguuauaaaauggugacugugcaaacgucugauuuaguuaaaaauuaucuucuaauuacaccugaauuauugggcgcucuaaaaucaucucuguacacaaaaauguauucuauauuuuauucuaaaauagaauaauucuauuuaguggcggaucuagaaaauauuuugaauggaagcaaaaaaacauuu
Novel_miR_120	178	157	24	159.529	77.6362	aucgauuuguaucauauuuugaac	chrC06_27061	-34.4	uuagguauaauuuuacuaaauauuaguaaaauauauugaaguguuaagaaaauaaaaaaauaauucuauugugaaauaaagugaauaauacaacuguuuguuuguacuuauauaaaauguauauauacaaaaauuauuaguuuaucauuuuaacgagaccauauauguauaggauuuucuaaaauauuauuauguuauuauuuuaucgauuuguaucauauuuugaaccggcccaauucagaacgagaaa
Novel_miR_121	111	180	24	99.4813	89.0097	aacgguguguuaaucuggucaguc	chrC06_27310	-69.6	aucccuugaaaaguccacuagcucaguggcacaaccccuaccauugaucacgagugcacgaguucgaaucgcgggaagcacauauuuuuaauaacaaagccaccuaaaacgacgucguuucauucacuugucuauaaucagacaaagagaugaaacgaggucguuuuaauuaacacccacaauuaacgucgcuuaauguugucuaaaauaucuguuaacucugcuaacgguguguuaaucuggucaguca
Novel_miR_122	21	50	23	18.8208	24.7249	caagugacuugugauuuaguaua	chrC06_27411	-57.6	caugugucagaauaugauugcucaagugacuugugauuuaguauauaaaagauauucucuauauacuaaagcacaagucacuugaucaauaagauuuuuacgcauggaaaauauuuuuaaaaaacaagaaaacaauuauucaaauaacaaaaaauauuucgaucccaaauuuuuagcaaauuuuacagaauauuucauccacguuccaaaguaacugaucacgaucucaaacuguuuguuuucuuauaua
Novel_miR_123	37	39	24	33.1604	19.2854	aucuuuauccggaucugggguucu	chrC06_27645	-54	ccggcggauccauaauuuaacuaucuuuauccggaucugggguucucagacauccgggugucggauauccuucuaaaaauugcaauauccggcagauauccagauccggauuuggauccuuaaaauaaauaaaaaauaauauuaauauauauauaaaauauuaacaauaauuuaaaaaauauauauauaaugucauuaguuauuucuauguauaauauuacaaaauuuacauaaaauuuauauauacuau
Novel_miR_124	184	153	24	164.906	75.6582	aaacguguguuugauguauguacu	chrC06_27747	-46.9	uaaauuuuggguuuuaacaaacaaacguguguuugauguauguacuaaacaagcaaacauuauauauacuucaaaaaacaaaacaaaauuaaauuauaaggaagacaucauauuauaaacauauaacuuaaauuauauaaucuaagcucaaaaauaauuagaguaauuuguccaaauaauauccgcgcauagcgcggauccguaucuaguuauuauuauuuuuggguuuuugugcuugugugagugucag
Novel_miR_125	214	231	23	191.793	114.229	uuaagaacucuaguuaagaaacu	chrC06_27827	-45	auuuuaaauguauuuaagugggguuaagaacucuaguuaagaaacuucuauuuugaacgguccaaugaaaguuucuuaauuagggguucuuaaaaaaauuuaauuuuuuuuuaauaaaauuuuuauuuauuaaauaaaacauauuaaaauauaacauuuaaaacauagauuaaaaaaacauaaaaacaaagauuaguacaauaaucgagaauaauucgaaaaaaaaauucgaacuugaauggaaaaauuc
Novel_miR_126	545	1491	21	488.444	737.297	uuucguugucuguucgaccuu	chrC06_28174	-48.8	uucuauaaaguaucuaggguuccucaguccuccuucacaaaaauauccuauuuuucuuauaagcucuuaagaauaauauugagacuaaaaaaaauaaaaaauacaugguagauaucagaagagaagacggagaugaugaugaucaaaagugguuggguucgaugcuaggcuugucaaagugagcaaucuuauuuguucucaucuuuguuucguugucuguucgaccuuggccucgaucuguccucgaacc
Novel_miR_127	36	66	22	32.2642	32.6369	uuuugccuacuccucccauacc	chrC06_random_38989	-73.6	guguguauugcuuuguaauacuauguucucucucuguuugugcagugauuggagguuguuguguauuaauuuugucgaauggguuauauucucgucaaagauggauucggaguuacgcgucuguagguaugggugagguggcaaaaucacacauuuucacgcagaucacagaugauaagguuguggucuguaagauugaaguaggauuuugccuacuccucccauaccauacauucccuuaguccugaau
Novel_miR_128	11617	23713	20	10411.5	11726	uuggacugaagggagcuccu	chrC06_random_39156	-80.7	uauauaguuaguuauagagaaauuaaugggcuuagggaugauggguugguggaggaagagagcuuucuuugguccacucauggaguaauaugugagauuuaacugacucucgacucauucauccacauaccaaaugaaagaauauguuucccauaugguaaaugaaugaaugauucuagagacaaauugaaucuucacuucucuacgcuuggacugaagggagcuccuuuucuuuguuuuccaauauuuc
Novel_miR_129	112	669	21	100.377	330.819	aucaugcgaucucuucggauu	chrC06_random_39157	-48.2	aaggauuugcuuuguuuuccggaucaugcgaucucuucggauucauccuuugguagcuuccaccuuggucaaaggguuucuacaaaguucgaagauuuaggauacaugucaagaaaacaagaauaugagguauucuuuuccagaagucuuacuaacagaaacgucauacauacccugaauauucaucuuuagaguguucuuguuuuaccuaagaacaaauuauuggaaaguauauaguauauauaaguua
Novel_miR_130	553	801	20	495.614	396.093	ucgcuuggugcaggucggga	chrC07_29402	-86.2	agaaucaccguggggcucggauucgcuuggugcaggucgggacugauaugcugacacaaccacuggugcuuuugccuuauugguuugugagcagguauuggcucccgccuugcaucaauugaaucggagccuccaauggugaaacgaauccaauuagaucuggaacuuauguauauauauauauauacucuucucaucucuucuuuuuucuucucuugauuucuaacuuauauuauaagaucaaaacuag
Novel_miR_131	88509	188264	21	79324.2	93096.2	uuggacugaagggagcucccu	chrC07_29445	-88.7	agaacaucauaucauaucacuguuuggaauuaaucguguaggaaauauagauagguagggagcuuccuuuaguccauucacagaucaugauaugauccaauuagcuuccgacucauccauccaaauaccgagucacgaaaauuucaacuuagacucguuaaaugaaugaaugaugcgguagacaaauuggaucauugauucucucugauuggacugaagggagcucccuccuuucauuguucuaaaauuc
Novel_miR_132	77	125	23	69.0095	61.8123	ugcucaccucucuuucugucagu	chrC07_29513	-96.4	agaacugcaagacgauugaauugcagguucucuggaguauccauuaggguuuguagagaucugugagaaugagaggugaauaagcuagaaaucgagucguuuuaagacugagaaggaggugauugaggauuugcaacagagaaaacugacagaagagagggagcacaugcaggcacuguuauguguccauaacucugcuugugcgugcucaccucucuuucugucaguugccugaguucucgcuuucacu
Novel_miR_133	214	231	23	191.793	114.229	uuaagaacucuaguuaagaaacu	chrC07_30411	-43.7	auuuuaaauguacuuaagugggguuaagaacucuaguuaagaaacucucauuuugaacgguccaaugggaguuucuuaaauagggguucuuaaaaaaaaaaaauuuaauaaaauuuuuauauauuaaauaaaacauauuaaaagauaaaauuuaaaacauagauuuaaaaaaacauaaaagcaaagauuaauacaauaaucgagaaucauucgaaaaauaaaauccgagcuuaaauggaaaaauucucaa
Novel_miR_134	520	1678	21	466.038	829.768	ucggauuaucaucacaacaca	chrC07_random_39388	-78.1	aacacagacaaucuucuuguuuugaagagucuucuuaucacucgaggaaaauccacaauguguauuugguugaucccucuugcuucuuaauuuuuuagaucuaguguugugaugauaauccgaguuccaagacccaaaccaacaaguuucuaaucaacaucaucaaagcaugagucauggugaaacuaguugauuuuaguaauggagucggauuaucaucacaacacaagaucaaaaaaacuuuucaaaa
Novel_miR_135	34398	45345	21	30828.4	22423	uuuccaaauguagacaaagca	chrC08_30933	-79.3	ggcggcgacccacgcucuagauuuagcuaggguuucuaaacuauacccuagggaagccuccuauauauaauacacauacacacgauugcauaguccuccgcagaguuuagguuaagggcuuagguugcuggugaauuauuauaguagcacguuaucucuguucuucuuugucuaucguuuggaaaagauugaugacgccaucuacacuuuuccaaauguagacaaagcaaaaccgugaugacgucguaga
Novel_miR_136	527	898	21	472.312	444.059	auaaaucccaagcaucaucca	chrC08_31086	-62.1	uauuuucucgcguaacuacaugauaaaucccaagcaucauccaccuuauuagccuugaacaucaugaaugauuucuaaaaugggagaugccugggauuuuuuuuuuuuuuuuguuguccuccucuucuauaagaguuuuugagaagacaaugauuacaggcuuguggaggaggaacuugaugacuugucuagaagcaugaaagucuuuaacuuuucugguaauuuuucauauacgaagagagaauaacau
Novel_miR_137	3311	11967	21	2967.41	5917.66	uuagaugaccaucaacaaaua	chrC08_31667	-59.8	uuccaaagcauaugcuuaagaauauccaaagaauauucguuauuguauucauguucuugucuguacuuucacauucccaaacuuguuuuuauacaucucuaacuuccaugaaaucuaucgguugauuacucucuuuugcaacccuugaauguguuuguugauugacaucuaugcauauugaucauccucguguugaugaucgauucguuuagaugaccaucaacaaauacuuucaugguuuugcaucucc
Novel_miR_138	1817	1741	24	1628.45	860.921	aggauuucauuuuccgucggaaug	chrC08_32278	-110.2	caacggcucucuaacggcuauaauauauccucggaauuccucgguuuuuuccgaggaauacauuuuuccucgguauuccauaagaauauuccgacggauuaauauuuccucggaauuccaucgguauauucagaggaaauuccgaggaaaccaaauuuuguguuuccucggaauauccucggaaauuccucgggauauuccgaggauuucauuuuccgucggaauguucgucagaauaccgcuguuuucu
Novel_miR_139	125	131	24	112.028	64.7793	aacgacuugauacuugacuugaca	chrC08_32711	-53.2	uuacuugcaaguaacaaaacucaacgacuugauacuugacuugacaacgaccaguauuuaaaaaagugaagcgaguacgggucaaguaacauguauaaggcaaguaucgaguauuugugccaaguccgaacgucgguuaguuuuccuuguuuugguguguuguaagaaauggggucaugugagaaaggcuuuccucuaaaauucagcucuacacuuuucuuuuaccuguuuaacuuguucuccauccaac
Novel_miR_140	3311	11967	21	2967.41	5917.66	uuagaugaccaucaacaaaua	chrC08_32790	-65.6	cucgaauuagagaaaagguuuauuccaaagcauaugcuuaagaauauccaaagaauauucuguacuuucacauucccaaacuuguuuuuauacaucucuaacuuccaugaaauucaucgguugguuacucucuuuugcaacccuugaauguguuuguugauugacaucuaugcauauugaucauccucguguugaugaucgauucguuuagaugaccaucaacaaauacuuucaugguuuugcaucuccu
Novel_miR_141	22	57	25	19.717	28.1864	aaggccuucauaaucccagcuaagu	chrC08_32822	-44.7	aauuaaagaaaacagacuauauauuugucgucggucugaaucucaagccguagcagagacgcacucaucguuaauuugauagauauucgauuuugcguucuugauuuauaucucagucacuguguucuucuuuguuuauucauaugcuucgguuaguuugauuuaugguuuuuaauuguuaguuuuuagaaaauagagauugaaaggccuucauaaucccagcuaaguugaugagguacuuaucugauuc
Novel_miR_142	41	63	21	36.7453	31.1534	ugccaaaggagaguugcccug	chrC09_33177	-71.7	uauauauauauauacugaacccaugagaccaagacuaaccaagcaaccuucucucguaggacaaaaagaagaaggagaaggcacaauggagcuaggaggagaaaguuaacaauaagaggagcaguaauagggcaucuuucuauuggcacgagacagugagaugugcucuuuuuguguguguguucauggcuacuuggcucugucacuugccaaaggagaguugcccugucacugcuuccgcuuaaauaca
Novel_miR_143	839	1700	21	751.935	840.647	uuccacagcuuucuugaacug	chrC09_33251	-70.1	cccucuuucuccucucuucuguaauuacgauuuugcccuggcuuuaugcaccucguuuagggcuucuucuccucuacaugacucucucuguauucuuccacagcuuucuugaacugcaaccuucuucagauuaguuucuauucucacauauauauuaccauagcauaguuauguuaauuuaaauugcaucuguucgacugauuugcgguucaauaaagcugugggaagauacagacaaagucaaaagauu
Novel_miR_144	2316	2053	24	2075.66	1015.2	agagaucuguaaauacuucaaaac	chrC09_33378	-30.4	cuuuaaaauauuucagugcgguagagaucuguaaauacuucaaaacuccaaggugacuuaaaaaaaccccagcaguuuuaauaguauugauaccagguacuugcucauaauaucucuuuuagauauucaaucaaauaaaauuauauguuaaauaagucaaaacugcaugaucaaauacaagaaaaaaugauuuugcuugguacacguaauguaaaaaauacuaaaauaccauuaauaaagauuauauaaa
Novel_miR_145	62	53	24	55.5661	26.2084	aaagacuugucuaauccgaauuac	chrC09_33629	-42.9	auuguuucaggccuauagcuuuuuuuacguguuaugccuccaaacccuggaucaguuuuaugguagcaugaaccacauuuaucuuugucucucacacucacaccaaauccuugaaaaguccacagcugggugaaaccaauaagaacacaaaggauucaagaccaacugucuuuuuauuaagaaucacuuaaacaaucuuuuacaaaagacuugucuaauccgaauuacacaacgccacacgcggcuuguc
Novel_miR_146	50	76	24	44.8114	37.5819	aagaaccgucucuuaacuuuuaac	chrC09_34376	-79.7	gguagaguuuuuagcguaauauaagaaccgucucuuaacuuuuaacuaaaaaaauacuaagaaccgacucuuaaauaagaauuuuaagagaagguucuuaaauuuuuuuaguuaaaguuaagaaacgguuauuauauuacgguaauaaccucgucccaagaaccuccacaaacaugucgugaacacuuccauugagauucuaaaaauauauauaucuguauauguauauauuaauauuuaauuauggugu
Novel_miR_147	988	2524	21	885.473	1248.11	ucgauaaaccucugcauccag	chrC09_34387	-64.9	uuucagaucugagauuuauuguuugcuccaaaucgggauauuuuuuuuuucauuucauucauuuaaaaaguugaauuuaaugaguuuguuagagguugacaaaaaaaaugaguuuguuagagaaaaaggagcgaaagaugcuggaggcagcgguugaucgaucucuuugugggaauuuuugaaaaaaaaaaacucaaagcaugaacagaucgauaaaccucugcauccagcggucgccacuucaucacuc
Novel_miR_148	224	122	22	200.755	60.3288	cgacuuuguauaauuuuguauu	chrC09_34486	-93.4	gaguagauccuaguuggggucccucgacuuguugcacaguguaauguuccuugccaaccauucaauucaaaauauguuaucaucuauguauaauuauuuugugccuaauacaaaauuauacaaagucgaaaagaaaauaauuuacagaaucuacuaggaugaaucccagauuauuuuuuuuucgacuuuguaaauuauuuucuuuucgacuuuguauaauuuuguauuaugcacaaaauaauuauacaga
Novel_miR_149	812	810	24	727.737	400.544	guauuccgaccauuauaacaugau	chrC09_35080	-53.8	cucggccgaccaauaaauaauaaacauaauauaaggcggcucggccgaccaauaaauaauaaacauaauauaaggcggcucggccgaccaauaaauaauaaacauaauauaaggcggcucggccgaccaauaaauaauaaacauaauauaaggcggcucggccgaccaauaaauaaauuaaauuacuaguaaauaauauaggcgguauuccgaccauuauaacaugauauaaaugauacaaauaaauuuu
Novel_miR_150	39	104	25	34.9529	51.4278	ggauggaggggcggaggccuuuggu	chrC09_35146	-87.9	aaaaaagguaucuauuaaccauaaucuaaaaaugaguugauuacguugugaguaaacgaggaaaggcguaacauuccauuaggaacggccgauuuuuuggagagcacaguacgaugaaaguuguaagcuguguucggggcccaaaucauugguccgguacuggauguagccuuucaaccaaaaauucugcccuucuauccaaaggauggaggggcggaggccuuugguguccacuccagucaagaauugg
Novel_miR_151	50	76	24	44.8114	37.5819	aagaaccgucucuuaacuuuuaac	chrC09_35487	-57.8	agugggcgacaaauuugaauauaagaaccgucucuuaacuuuuaacuaaaaaaaguuaagaaccggcucuaaaaacucuuauuuaagaaccgauucuuaggguuuuuaguuaaaaauuaaaagacggguucuuuuauuccguuaacaaccccacccuaagaaccccucaauaauaugcucuuaaaaagacaaaaggaagguuuacguugaaaaagucaaaaugaguuggaucuuuauucuuuauuuuuua
Novel_miR_152	568	1099	21	509.057	543.454	uguguucucaggucaccccug	chrC09_35687	-67.4	aucaagguagaggaucucgacagggucgauaugagaacacaugugcagacaacggcuguaaugacaccacgucauuagaacaaaucuuucuuuucauguguucucaggucaccccugcugagcuccuucucuacccuccaucuuugucggcuccguugcuucauucauucacaaaaugguaagcuucuauguagauuccaucuuuguaguguuacaaauuacaagcacaaacauaauaaguaauaacucu
Novel_miR_153	37	32	24	33.1604	15.8239	agaguagaaaauaaagcgaugaac	chrC09_random_39982	-43.2	uaaauagcgaguacuuauucaagauucuuaaaaagguuguaaaguauacaucugguuauaguuauauuuuuuuacacgaccugcaccaaaauaaaugcaaucguguggucaacuuuucugguuacccuguuuacucuaucuuuuacuuuauucuauaguaacuccguaauagaauuugaguuugaucuaaugauacuguauuuuagaguagaaaauaaagcgaugaacaaaaaaaaauaaguuacucuau
Novel_miR_154	323	395	24	289.482	195.327	aaaccgauucuauuagagcaugau	chrCnn_random_43630	-54.7	aauuacuaaauucguuacguuuaaaccgauucuauuagagcaugauuagccugagauuuuuaggauagaaaacuguuucuuaacuuuuaacuaaaaaaaaauuaagaacccaagaaacaguuucuuaauuucaacuaaaaacucacucaacuccgcguuaaucauggucuuauagggaaagaucuaacagaguuugucugguaaauaauaaauuuggaagcgguuaaaaauauggccagccgagucaucc
Novel_miR_155	88509	188264	21	79324.2	93096.2	uuggacugaagggagcucccu	chrCnn_random_43727	-97.3	guacauauauagcuguagaaauguuaauauggucagggaugcuggguuggugggggaagggagcuuucuucgguccacucauagaauaauaugugagauuuaauugacucucgacucauucauccaaauaccaaaugaaagaauauguagacauaugguaaaugaaugaaugaugcuagagacaaauugaaucuucacuucucuaugcuuggacugaagggagcucccuuuuuuuauuuuccuguauuuc
Novel_miR_156	47	46	24	42.1227	22.7469	auauuuucgaugugggaucuucuc	chrCnn_random_44202	-46.5	uauauauuacuaaaucuuuuacauauuuucgaugugggaucuucucucugacaaguucccucguaauauuugcaaaggaauauauaauggauacguuguaaauauauccgucccuaaacuuacaaugaauuugcaaaacaauuuaccaccauucaucgccaaccaucgcuuauauuugcuagggauuugcaauuuuuguaaauccauugcaauauugagaugauguuccaauaaucuuuuucguagacau
Novel_miR_157	520	1678	21	466.038	829.768	ucggauuaucaucacaacaca	chrCnn_random_44693	-56.2	acuaugccauacugaugacuacagugugaaguugaauuuacaacaacauuuuaugucucaauuaaccaaugagacauguaccaguauuucacauuugggaguugucaaagacagguugaaagacaagaaaguucuugugguccuugaugauguggaucggucaguacaacuagaagccauagaaacuaauugguuugguccugggagucggauuaucaucacaacacaagaucaaaagguucuaaaagca
Novel_miR_158	44	8	21	39.434	3.95599	auuucuucuuugacgguacug	chrCnn_random_44911	-60.3	aucuuugcucccauuuugcuuccuguuaaagaacuuuguuuauggucauuucauaacuugucucccagaaaauccaaacuaaacaauagcugaaccuucaacgcugaaauaguugacugcucaaauucuuucaaacauuguuuuccuccuuuccauaauuuguauuuuaaaagaacaugauguuuuaaagaaucuggacaguuaauuauuucuucuuugacgguacugccuuuguuuaguuugauucagc
Novel_miR_159	142	84	24	127.264	41.5378	uauuagaucuaaaaugacaacuuu	chrCnn_random_45020	-53.7	uuuuguuuccuuaauuaaaagauauuagaucuaaaaugacaacuuucuagggugaacccaagaaaaagucuugauuaaaugauucuaauacaaccuuuugauugagauacuaaauauuuuagccaugcaugcugggccuuccuagcucacaauauauuuuacaaaugauguacaugggccuugauauacacuauaaugggcuuuauuuguuauaaagcagcagcagcccaagauacguauucacaucguu
Novel_miR_160	988	2524	21	885.473	1248.11	ucgauaaaccucugcauccag	chrCnn_random_45203	-66.9	cuuuccaucaauaauuuguguugaucacuuauaaucucagaucuguaaacucuauucuuuuuguguuugauuuacgauuguuuugguuugucuucucguuuaccuuuggcgaauaugaugaaaguugaagucgcuggaggcagcgguucaucgaucaauuccugugaaaaaugauguuggaaacaauuuacauggcaagcaugaaucgaucgauaaaccucugcauccagugcuucuccuuccugauuug
Novel_miR_161	47	77	24	42.1227	38.0764	agaguagaaaauaaagugaugaac	chrCnn_random_45353	-66.4	aucucaucauuuaauuaaaugaaauuauaagaaaauaggagagagauaagugagaaguucucguaucaaaacuuuugagauacuuguuagcccaucuccaguggagagagagauaacuuguuuuuuuuaauaucacucuauuuuuuacucuaaaauuuuuauuuugaauuuaaauuuaaauuuguucuaaugauauuuuauuuuagaguagaaaauaaagugaugaacaaaaaaacaaguuauuuuauau
Novel_miR_162	455	368	22	407.784	181.975	uuuccgauuuaggcuugaaacu	chrCnn_random_45479	-59.7	caaauucucuguggaaaacucuaccuggguuugauuagaggagagauuaugcuucuucuuguuuuucguuguuaauauuucgaucuacgaucgaaucuucucuuccguuuaucggauuuuuuuuucggguuagccgauuuuguuucuucgcuguggcgauuuuguugugcguuucaaccuaaucggauuaguuucuucauguucuguuuccgauuuaggcuugaaacuaauaaaguuccgaucuuucuga
Novel_miR_163	333	233	24	298.444	115.218	guuauuggaguuaauagagaaccg	chrCnn_random_46311	-88.1	aagaucucaacaucaucuccagguuauuggaguuaauagagaaccgguuaaccacgugguuaugauuguauuaaaccggguucauauaguauauaaguagauauuaauuguaacagaacguuaagucacauuaucauaaccacauggcuaaccgguucucuauuaacuccaauacaggugcgucgauucuuuagcuagcaaggccugugcugacccgagccuuuuaggaaagaagaaguacgaagacgaa
Novel_miR_164	214	271	21	191.793	134.009	acagggaacaagcagagcaug	chrCnn_random_46477	-65.4	aaagugguaaccagagagagagacagggaacaagcagagcauggauugaguuuuuaccaaaacaucaaaugacuauguuuggucucuucccaugcacugccucuucccuggcucccuuuuucuuugucucccuucucucuuuucuccuuucaaugaauuuuuauuuuauuuuauuacugcuaacacccuuuugagaagcuaagaguucuugauuuggucuaccucugaguucaugaaguggagcugaaag
Novel_miR_165	214	271	21	191.793	134.009	acagggaacaagcagagcaug	chrCnn_random_46479	-65.4	aaagugguaaccagagagagagacagggaacaagcagagcauggauugaguuuuuaccaaaacaucaaaugacuauguuuggucucuucccaugcacugccucuucccuggcucccuuuuucuuugucucccuucucucuuuucuccuuucaaugaauuuuuauuuuauuuuauuacugcuaacacccuuuugagaagcuaagaguucuugauuuggucuaccucugaguucaugaaguggagcugaaag
Novel_miR_166	54	101	20	48.3963	49.9443	ugaaugucuuucucuucauc	chrCnn_random_46658	-82	aaucuaucccacaauucgauccgaguuuuuuuuuuggagauguguuguuauguuuggcaugagguuuguccgagauauuuaccaaaagagucaguugugcuuguaagacaagcacgguugggaugauggagaguaaaugacauucagaucugcaaagcuuaugguccccuaacuuugaaaauguauaggguguaugaguuuguugaccugaaugucuuucucuucaucaaaacagccucuaguguuugug
Novel_miR_167	11	79	24	9.8585	39.0654	acaggugguggaacaaauaugagu	chrCnn_random_46967	-65.5	uuugaagauuaaguguguauuaacaggugguggaacaaauaugaguuugcauaguagucaaacaaaaugaaacucauauuaguucuaccuccuguugaagcccacauuaaucugaauaagauuuccacacacacacacauucuuauauucaugugugcuauuuauagcaauaaauuauauuacaugaccauauauauauguauuucuuuuaagagaugaaugaaagcacacuagcgacaaaugcauaaaa
Novel_miR_168	77	71	21	69.0095	35.1094	uggacuguucauguacugaac	chrCnn_random_47333	-96.2	ggcccuucccauggacugucuguggacuguucauguacugaacucaaaucaguacacggacaguccaugggaaggaccagcaugcugauaugaguucaguacaugaauaguccacagacaaacucucuggacuaaacaaaggaaggagacagguugguguggcuaugcucggguucaaagcaaaggaaugagucacuuaggagcagauauaucuagauaacaucuaaggcacuggcguuuuugcaggauc
Novel_miR_169	245	414	24	219.576	204.722	auaaauuaauaauguuaggacuac	chrCnn_random_47425	-37.2	uuuuaauauacugugaaccucuauaaauuaauaauguuaggacuacaccaaaacuauaauuuuuuauuaauuuauagagauauuaaucuaucgauauacuaauuaaaccaaaaacuuaauuugagacuauaaaauuauauuauuuuauagagauuuuuaguguauauuaauuuauagaguauuaauuuaaaaagguuauuguaauauguucucuaauauguauaauucuauaaaaacaagcaucauuggc
Novel_miR_170	36	69	21	32.2642	34.1204	uucgcaggagagauagcgcca	chrCnn_random_47451	-66	gaaacugcaaauaaagguucgcuucgcaggagagauagcgccaucacuucuucuuaagaguuuagaagauggugacgguaucucuccuacguagcaauccuuauauaaugcgucuaaaagcagagagauacaguucgaaguuucaagguaauucgguuaaaccauucugcaguuuaauauuguaauauuaccuuucacucuaacaaaugaugcauaccauuucaagccguauuuguuuuucuuucuuucu
Novel_miR_171	231	124	24	207.029	61.3178	ucuuaacuucggauaagagacggu	chrCnn_random_47691	-123.2	ccucgguuucuuaaugagaguucuuaacuucggauaagagacgguucuuacauuuuuuuauuuaaaaacuaagaccaugauuaacccgggguucuuagagugggguucuuagcggaaguuaagaaacaguuuuuuaacuuccacuaagaaccucauccuaagaacuccggguuaaucaugcuauaagaaaagguaagaacugucucuuaaauaagagauauaagaacugucucuuagccgaaaaauguaa
Novel_miR_172	44	8	21	39.434	3.95599	auuucuucuuugacgguacug	chrCnn_random_49012	-70.9	cucuuugcucccauuuuucuuccuguuaaagaacuuuguuuauggucauuucauaacuugucucccagaaaauccaaacuaaacaauagccgaaccuucaacgcugaaauaguugacugcuccaguucuuucaaacaucauuuuccuccuuugcagaauuuguauuucaaaagaacaugauguuuuaaagaaucuggacaguuaauuauuucuucuuugacgguacugccuuuguuuaguuugauucagc
Novel_miR_173	151	122	24	135.33	60.3288	aagaaaacaucgguauucugacga	chrCnn_random_49103	-99.3	uaaaaucgagauaaaccacuacaagaaaacaucgguauucugacgaacauuccgacggaaaauaaaaucuucggaauuucccgaggaauuuccgaggauauuccgaggaaacccaaaauuugguuuccucggaauuuccucggaauauaccgacggaauuccgagaaaauaucaauccgucggaauauucuuaugaaauaccgaggaaaaauguauuccuuggaaaaaaccgaugaauuccgaggauaua
Novel_miR_174	14	26	24	12.5472	12.857	aacuuugguuuuacugugguaacu	chrCnn_random_49162	-57.1	guguuuugugauggugccgagagaaauaagaaacaagcuagaagcuaagagcucaaaggcaauauuuauuggauacucaucaagccagaaaggauacaaguguugagaugagguaauaaagagugacuacauugauagagaaugaggauugagauagacaguaacuuuggaguuaccacaguaacuuuggaguuaccacaguaacuuugguuuuacugugguaacuaaguuaaagcuuggaaaguuaccu
Novel_miR_175	1295	2810	21	1160.61	1389.54	uuggacugaagggaacucccu	chrUnn_random_49379	-78.4	gcuauagaugcauuuaacauugguuuaguuuuccagugguuguugcaagauaaauaccaagagaguuuccuuaaguccauucacauguugugauuugauccaauuagcuccagacucauucacucacuuaccgagucacuaaaauaggaauaacucguuacaugaguaaaugaugcgggagacuuauuggaucuuagauucauugcgauuggacugaagggaacucccuuuauuuuauucauuccaacac
Novel_miR_176	748	1618	23	670.378	800.098	guuacugugguaacuuuggaguu	chrUnn_random_49825	-54.84	caauaguaccucaguuaccuucaucucgaguuacugugguaacuuuccaaaguuacugugguaacuuuccaaaguuacugugguaacuuuggaguuacugucucauccucaacacuucucuucucuaacuaaucccugaaccuccaagacuccauuuuuuuauuacaucaucucaacacuccuuucuugacaacaucucugaguugaugugugugccuucaccacaucuaacucugaccauacuucucuc

## Sheet: S5
Table S5 Identified miRNA target cleavage sites using degradome sequencing data
	Small RNA	Target	A. thaliana Locus	Alignment Score	AlignmentRange	CleavageSite	Category	P-value	Gene annotation
CK
	bna-miR156b	BnaC09g27080D	AT5G50670	3	878-898	889	0	0.00644397	Squamosa promoter-binding protein-like (SBP domain) transcription factor family protein
	bna-miR156c	BnaC09g27080D	AT5G50670	3	878-898	889	0	0.00644397	Squamosa promoter-binding protein-like (SBP domain) transcription factor family protein
	bna-miR156g	BnaC09g27080D	AT5G50670	3	878-898	889	0	0.00644397	Squamosa promoter-binding protein-like (SBP domain) transcription factor family protein
	bna-miR160a	BnaC04g15900D	AT2G28350	2	1278-1298	1289	0	0.00787032	auxin response factor 10 (ARF10)
	bna-miR160a	BnaA03g49980D	AT4G30080	2.5	1848-1868	1859	0	0.0142636	auxin response factor 16 (ARF16)
	bna-miR160a	BnaA01g06910D	AT4G30080	2.5	1191-1211	1202	0	0.0142636	auxin response factor 16 (ARF16)
	bna-miR160a	BnaA07g33740D	AT1G77850	1.5	291-311	302	0	0.00858273	auxin response factor 17 (ARF17)
	bna-miR160a	BnaA07g20790D	AT1G77850	0.5	1236-1256	1247	0	0.010006	auxin response factor 17 (ARF17)
	bna-miR160b	BnaC04g15900D	AT2G28350	2	1278-1298	1289	0	0.00787032	auxin response factor 10 (ARF10)
	bna-miR160b	BnaA03g49980D	AT4G30080	2.5	1848-1868	1859	0	0.0142636	auxin response factor 16 (ARF16)
	bna-miR160b	BnaA01g06910D	AT4G30080	2.5	1191-1211	1202	0	0.0142636	auxin response factor 16 (ARF16)
	bna-miR160b	BnaA07g33740D	AT1G77850	1.5	291-311	302	0	0.00858273	auxin response factor 17 (ARF17)
	bna-miR160b	BnaA07g20790D	AT1G77850	0.5	1236-1256	1247	0	0.010006	auxin response factor 17 (ARF17)
	bna-miR160c	BnaC04g15900D	AT2G28350	2	1278-1298	1289	0	0.00787032	auxin response factor 10 (ARF10)
	bna-miR160c	BnaA03g49980D	AT4G30080	2.5	1848-1868	1859	0	0.0142636	auxin response factor 16 (ARF16)
	bna-miR160c	BnaA01g06910D	AT4G30080	2.5	1191-1211	1202	0	0.0142636	auxin response factor 16 (ARF16)
	bna-miR160c	BnaA07g33740D	AT1G77850	1.5	291-311	302	0	0.00858273	auxin response factor 17 (ARF17)
	bna-miR160c	BnaA07g20790D	AT1G77850	0.5	1236-1256	1247	0	0.010006	auxin response factor 17 (ARF17)
	bna-miR160d	BnaC04g15900D	AT2G28350	2	1278-1298	1289	0	0.00787032	auxin response factor 10 (ARF10)
	bna-miR160d	BnaA03g49980D	AT4G30080	2.5	1848-1868	1859	0	0.0142636	auxin response factor 16 (ARF16)
	bna-miR160d	BnaA01g06910D	AT4G30080	2.5	1191-1211	1202	0	0.0142636	auxin response factor 16 (ARF16)
	bna-miR160d	BnaA07g33740D	AT1G77850	1.5	291-311	302	0	0.00858273	auxin response factor 17 (ARF17)
	bna-miR160d	BnaA07g20790D	AT1G77850	0.5	1236-1256	1247	0	0.010006	auxin response factor 17 (ARF17)
	bna-miR161	BnaA07g16740D	AT5G41170	3	533-553	544	0	0.0380463	Pentatricopeptide repeat (PPR-like) superfamily protein
	bna-miR164a	BnaC07g49940D	AT5G61430	1.5	632-652	643	1	0.0172237	NAC domain containing protein 100 (NAC100)
	bna-miR164a	BnaAnng06380D	AT5G07680	2.5	653-673	664	0	0.0071574	NAC domain containing protein 80 (NAC080)
	bna-miR164a	BnaC02g01470D	AT5G07680	2.5	626-646	637	1	0.00721293	NAC domain containing protein 80 (NAC080)
	bna-miR164a	BnaC01g36350D	AT3G15170	3	644-664	655	0	0.0380463	CUP-SHAPED COTYLEDON1 (CUC1)
	bna-miR164a	BnaA05g26240D	AT3G12977	2	617-637	628	0	0.0311116	NAC (No Apical Meristem) domain transcriptional regulator superfamily protein
	bna-miR164a	BnaC03g70990D	AT1G56010	2	671-691	682	0	0.0311116	NAC domain containing protein 1 (NAC1)
	bna-miR164a	BnaA08g00130D	AT1G56010	2	659-679	670	0	0.0311116	NAC domain containing protein 1 (NAC1)
	bna-miR164a	BnaA03g32550D	AT3G12977	2	611-631	622	0	0.0311116	NAC (No Apical Meristem) domain transcriptional regulator superfamily protein
	bna-miR164a	BnaAnng07000D	AT5G61430	1.5	632-652	643	0	0.0170918	NAC domain containing protein 100 (NAC100)
	bna-miR164a	BnaC05g40360D	AT3G12977	2	602-622	613	0	0.0311116	NAC (No Apical Meristem) domain transcriptional regulator superfamily protein
	bna-miR164a	BnaA03g33770D	AT3G15170	3	635-655	646	0	0.0380463	CUP-SHAPED COTYLEDON1 (CUC1)
	bna-miR164b	BnaC07g49940D	AT5G61430	2	632-652	643	1	0.0466545	NAC domain containing protein 100 (NAC100)
	bna-miR164b	BnaAnng06380D	AT5G07680	1.5	653-673	664	0	0.00858273	NAC domain containing protein 80 (NAC080)
	bna-miR164b	BnaC02g01470D	AT5G07680	1.5	626-646	637	1	0.00864926	NAC domain containing protein 80 (NAC080)
	bna-miR164b	BnaC01g36350D	AT3G15170	3	644-664	655	0	0.0255278	CUP-SHAPED COTYLEDON1 (CUC1)
	bna-miR164b	BnaA05g26240D	AT3G12977	2	617-637	628	0	0.0463025	NAC (No Apical Meristem) domain transcriptional regulator superfamily protein
	bna-miR164b	BnaC03g70990D	AT1G56010	2	671-691	682	0	0.0463025	NAC domain containing protein 1 (NAC1)
	bna-miR164b	BnaA08g00130D	AT1G56010	2	659-679	670	0	0.0463025	NAC domain containing protein 1 (NAC1)
	bna-miR164b	BnaA03g32550D	AT3G12977	2	611-631	622	0	0.0463025	NAC (No Apical Meristem) domain transcriptional regulator superfamily protein
	bna-miR164b	BnaAnng07000D	AT5G61430	2	632-652	643	0	0.0463025	NAC domain containing protein 100 (NAC100)
	bna-miR164b	BnaC05g40360D	AT3G12977	2	602-622	613	0	0.0463025	NAC (No Apical Meristem) domain transcriptional regulator superfamily protein
	bna-miR164b	BnaA03g33770D	AT3G15170	3	635-655	646	0	0.0255278	CUP-SHAPED COTYLEDON1 (CUC1)
	bna-miR164c	BnaC07g49940D	AT5G61430	2	632-652	643	1	0.0466545	NAC domain containing protein 100 (NAC100)
	bna-miR164c	BnaAnng06380D	AT5G07680	1.5	653-673	664	0	0.00858273	NAC domain containing protein 80 (NAC080)
	bna-miR164c	BnaC02g01470D	AT5G07680	1.5	626-646	637	1	0.00864926	NAC domain containing protein 80 (NAC080)
	bna-miR164c	BnaC01g36350D	AT3G15170	3	644-664	655	0	0.0255278	CUP-SHAPED COTYLEDON1 (CUC1)
	bna-miR164c	BnaA05g26240D	AT3G12977	2	617-637	628	0	0.0463025	NAC (No Apical Meristem) domain transcriptional regulator superfamily protein
	bna-miR164c	BnaC03g70990D	AT1G56010	2	671-691	682	0	0.0463025	NAC domain containing protein 1 (NAC1)
	bna-miR164c	BnaA08g00130D	AT1G56010	2	659-679	670	0	0.0463025	NAC domain containing protein 1 (NAC1)
	bna-miR164c	BnaA03g32550D	AT3G12977	2	611-631	622	0	0.0463025	NAC (No Apical Meristem) domain transcriptional regulator superfamily protein
	bna-miR164c	BnaAnng07000D	AT5G61430	2	632-652	643	0	0.0463025	NAC domain containing protein 100 (NAC100)
	bna-miR164c	BnaC05g40360D	AT3G12977	2	602-622	613	0	0.0463025	NAC (No Apical Meristem) domain transcriptional regulator superfamily protein
	bna-miR164c	BnaA03g33770D	AT3G15170	3	635-655	646	0	0.0255278	CUP-SHAPED COTYLEDON1 (CUC1)
	bna-miR164d	BnaC07g49940D	AT5G61430	2	632-652	643	1	0.0466545	NAC domain containing protein 100 (NAC100)
	bna-miR164d	BnaAnng06380D	AT5G07680	1.5	653-673	664	0	0.00858273	NAC domain containing protein 80 (NAC080)
	bna-miR164d	BnaC02g01470D	AT5G07680	1.5	626-646	637	1	0.00864926	NAC domain containing protein 80 (NAC080)
	bna-miR164d	BnaC01g36350D	AT3G15170	3	644-664	655	0	0.0255278	CUP-SHAPED COTYLEDON1 (CUC1)
	bna-miR164d	BnaA05g26240D	AT3G12977	2	617-637	628	0	0.0463025	NAC (No Apical Meristem) domain transcriptional regulator superfamily protein
	bna-miR164d	BnaC03g70990D	AT1G56010	2	671-691	682	0	0.0463025	NAC domain containing protein 1 (NAC1)
	bna-miR164d	BnaA08g00130D	AT1G56010	2	659-679	670	0	0.0463025	NAC domain containing protein 1 (NAC1)
	bna-miR164d	BnaA03g32550D	AT3G12977	2	611-631	622	0	0.0463025	NAC (No Apical Meristem) domain transcriptional regulator superfamily protein
	bna-miR164d	BnaAnng07000D	AT5G61430	2	632-652	643	0	0.0463025	NAC domain containing protein 100 (NAC100)
	bna-miR164d	BnaC05g40360D	AT3G12977	2	602-622	613	0	0.0463025	NAC (No Apical Meristem) domain transcriptional regulator superfamily protein
	bna-miR164d	BnaA03g33770D	AT3G15170	3	635-655	646	0	0.0255278	CUP-SHAPED COTYLEDON1 (CUC1)
	bna-miR166a	BnaC05g23470D	AT1G30490	3	575-595	586	0	0.0286726	PHAVOLUTA (PHV)
	bna-miR166b	BnaC05g23470D	AT1G30490	3	575-595	586	0	0.0286726	PHAVOLUTA (PHV)
	bna-miR166c	BnaC05g23470D	AT1G30490	3	575-595	586	0	0.0286726	PHAVOLUTA (PHV)
	bna-miR166d	BnaC05g23470D	AT1G30490	3	575-595	586	0	0.0286726	PHAVOLUTA (PHV)
	bna-miR166e	BnaC05g23470D	AT1G30490	3	575-595	586	0	0.0286726	PHAVOLUTA (PHV)
	bna-miR166f	BnaC05g23470D	AT1G30490	2.5	575-595	586	0	0.0318073	PHAVOLUTA (PHV)
	bna-miR171a	BnaA07g01720D	AT4G36710	2.5	435-455	446	1	0.00721293	GRAS family transcription factor
	bna-miR171a	BnaAnng18550D	AT4G00150	3	654-674	665	0	0.0255278	HAIRY MERISTEM 3 (HAM3)
	bna-miR171b	BnaA07g01720D	AT4G36710	2.5	435-455	446	1	0.00721293	GRAS family transcription factor
	bna-miR171b	BnaAnng18550D	AT4G00150	3	654-674	665	0	0.0255278	HAIRY MERISTEM 3 (HAM3)
	bna-miR171c	BnaA07g01720D	AT4G36710	2.5	435-455	446	1	0.00721293	GRAS family transcription factor
	bna-miR171c	BnaAnng18550D	AT4G00150	3	654-674	665	0	0.0255278	HAIRY MERISTEM 3 (HAM3)
	bna-miR171d	BnaA07g01720D	AT4G36710	2.5	435-455	446	1	0.00721293	GRAS family transcription factor
	bna-miR171d	BnaAnng18550D	AT4G00150	3	654-674	665	0	0.0255278	HAIRY MERISTEM 3 (HAM3)
	bna-miR171e	BnaA07g01720D	AT4G36710	2.5	435-455	446	1	0.00721293	GRAS family transcription factor
	bna-miR171e	BnaAnng18550D	AT4G00150	3	654-674	665	0	0.0255278	HAIRY MERISTEM 3 (HAM3)
	bna-miR171f	BnaC04g22080D	AT3G60630	0	672-692	683	0	0.0421833	HAIRY MERISTEM 2 (HAM2)
	bna-miR171g	BnaC04g22080D	AT3G60630	0.5	671-692	683	0	0.0394273	HAIRY MERISTEM 2 (HAM2)
	bna-miR172a	BnaA07g12050D	AT5G67180	2.5	1000-1021	1012	0	0.0107169	target of early activation tagged (EAT) 3 (TOE3)
	bna-miR172a	BnaC07g16190D	AT5G67180	3	1004-1024	1015	0	0.0411507	target of early activation tagged (EAT) 3 (TOE3)
	bna-miR172a	BnaC03g26480D	AT2G28550	3	1169-1189	1180	0	0.0411507	related to AP2.7 (RAP2.7)
	bna-miR172a	BnaA03g22100D	AT2G28550	3	1226-1246	1237	0	0.0411507	related to AP2.7 (RAP2.7)
	bna-miR172a	BnaA07g13990D	AT2G28550	3	1277-1297	1288	0	0.0411507	related to AP2.7 (RAP2.7)
	bna-miR172a	BnaA10g12950D	AT5G60120	1	1187-1207	1198	0	0.0185028	target of early activation tagged (EAT) 2 (TOE2)
	bna-miR172a	BnaC09g35430D	AT5G60120	1	1187-1207	1198	0	0.0185028	target of early activation tagged (EAT) 2 (TOE2)
	bna-miR172a	BnaCnng71740D	AT4G36920	2	578-598	589	0	0.0195598	APETALA 2 (AP2)
	bna-miR172a	BnaA02g06490D	AT5G60120	1	1103-1123	1114	0	0.0185028	target of early activation tagged (EAT) 2 (TOE2)
	bna-miR172b	BnaA07g12050D	AT5G67180	3	1000-1021	1012	0	0.0160322	target of early activation tagged (EAT) 3 (TOE3)
	bna-miR172b	BnaA10g12950D	AT5G60120	1.5	1187-1207	1198	0	0.0128464	target of early activation tagged (EAT) 2 (TOE2)
	bna-miR172b	BnaC09g35430D	AT5G60120	1.5	1187-1207	1198	0	0.0128464	target of early activation tagged (EAT) 2 (TOE2)
	bna-miR172b	BnaCnng71740D	AT4G36920	2.5	578-598	589	0	0.0177976	APETALA 2 (AP2)
	bna-miR172b	BnaA02g06490D	AT5G60120	1.5	1103-1123	1114	0	0.0128464	target of early activation tagged (EAT) 2 (TOE2)
	bna-miR172c	BnaA07g12050D	AT5G67180	3	1000-1021	1012	0	0.0160322	target of early activation tagged (EAT) 3 (TOE3)
	bna-miR172c	BnaA10g12950D	AT5G60120	1.5	1187-1207	1198	0	0.0128464	target of early activation tagged (EAT) 2 (TOE2)
	bna-miR172c	BnaC09g35430D	AT5G60120	1.5	1187-1207	1198	0	0.0128464	target of early activation tagged (EAT) 2 (TOE2)
	bna-miR172c	BnaCnng71740D	AT4G36920	2.5	578-598	589	0	0.0177976	APETALA 2 (AP2)
	bna-miR172c	BnaA02g06490D	AT5G60120	1.5	1103-1123	1114	0	0.0128464	target of early activation tagged (EAT) 2 (TOE2)
	bna-miR172d	BnaA07g12050D	AT5G67180	3	1001-1021	1012	0	0.0318073	target of early activation tagged (EAT) 3 (TOE3)
	bna-miR172d	BnaC07g16190D	AT5G67180	2	1004-1024	1015	0	0.0463025	target of early activation tagged (EAT) 3 (TOE3)
	bna-miR172d	BnaC03g26480D	AT2G28550	2	1169-1189	1180	0	0.0463025	related to AP2.7 (RAP2.7)
	bna-miR172d	BnaA03g22100D	AT2G28550	2	1226-1246	1237	0	0.0463025	related to AP2.7 (RAP2.7)
	bna-miR172d	BnaA07g13990D	AT2G28550	2	1277-1297	1288	0	0.0463025	related to AP2.7 (RAP2.7)
	bna-miR172d	BnaA10g12950D	AT5G60120	2	1187-1207	1198	0	0.0463025	target of early activation tagged (EAT) 2 (TOE2)
	bna-miR172d	BnaC09g35430D	AT5G60120	2	1187-1207	1198	0	0.0463025	target of early activation tagged (EAT) 2 (TOE2)
	bna-miR172d	BnaCnng71740D	AT4G36920	1	578-598	589	0	0.0276255	APETALA 2 (AP2)
	bna-miR172d	BnaA02g06490D	AT5G60120	2	1103-1123	1114	0	0.0463025	target of early activation tagged (EAT) 2 (TOE2)
	bna-miR393	BnaC08g29060D	AT1G12820	1	1508-1528	1519	0	0.0139095	auxin signaling F-box 3 (AFB3)
	bna-miR393	BnaC06g43000D	AT3G62980	2	1518-1537	1528	0	0.038737	TRANSPORT INHIBITOR RESPONSE 1 (TIR1)
	bna-miR393	BnaC02g36370D	AT3G26810	2	1502-1522	1513	0	0.038737	auxin signaling F-box 2 (AFB2)
	bna-miR393	BnaCnng29920D	AT3G23690	3	34-54	45	0	0.0192076	basic helix-loop-helix (bHLH) DNA-binding superfamily protein
	bna-miR393	BnaC07g07840D	AT3G23690	3	34-54	45	0	0.0192076	basic helix-loop-helix (bHLH) DNA-binding superfamily protein
	bna-miR393	BnaA01g23600D	AT3G23690	3	34-54	45	0	0.0192076	basic helix-loop-helix (bHLH) DNA-binding superfamily protein
	bna-miR393	BnaC08g32660D	AT3G62980	2	1518-1537	1528	0	0.038737	TRANSPORT INHIBITOR RESPONSE 1 (TIR1)
	bna-miR394a	BnaC07g11360D	AT1G27340	1	1131-1150	1141	0	0.0185028	Galactose oxidase/kelch repeat superfamily protein
	bna-miR394a	BnaA09g27990D	AT1G27340	1	1146-1165	1156	0	0.0185028	Galactose oxidase/kelch repeat superfamily protein
	bna-miR394b	BnaC07g11360D	AT1G27340	1	1131-1150	1141	0	0.0185028	Galactose oxidase/kelch repeat superfamily protein
	bna-miR394b	BnaA09g27990D	AT1G27340	1	1146-1165	1156	0	0.0185028	Galactose oxidase/kelch repeat superfamily protein
	bna-miR395a	BnaC07g17320D	AT5G43780	1.5	1372-1392	1383	0	0.0128464	APS4
	bna-miR395b	BnaC07g17320D	AT5G43780	1.5	1372-1392	1383	0	0.0128464	APS4
	bna-miR395c	BnaC07g17320D	AT5G43780	1.5	1372-1392	1383	0	0.0128464	APS4
	bna-miR395d	BnaC07g17320D	AT5G43780	2	1372-1392	1383	0	0.00787032	APS4
	bna-miR395e	BnaC07g17320D	AT5G43780	2	1372-1392	1383	0	0.00787032	APS4
	bna-miR395f	BnaC07g17320D	AT5G43780	2	1372-1392	1383	0	0.00787032	APS4
	bna-miR6030	BnaC08g21550D	AT1G12220	0.5	537-558	549	0	0.0149714	RESISTANT TO P. SYRINGAE 5 (RPS5)
	bna-miR824	BnaA01g02900D	AT3G57230	0.5	589-609	600	0	0.0199119	AGAMOUS-like 16 (AGL16)
	bna-miR824	BnaC01g04170D	AT3G57230	0.5	589-609	600	0	0.0199119	AGAMOUS-like 16 (AGL16)
	bna-miR824	BnaA03g51000D	AT3G57230	0.5	589-609	600	1	0.0200654	AGAMOUS-like 16 (AGL16)
	Novel_miR_1	BnaA01g09160D	AT4G18390	2.5	505-524	515	1	0.0285411	TEOSINTE BRANCHED 1, cycloidea and PCF transcription factor 2 (TCP2)
	Novel_miR_1	BnaC01g40850D	AT4G18390	2.5	865-884	875	0	0.0283237	TEOSINTE BRANCHED 1, cycloidea and PCF transcription factor 2 (TCP2)
	Novel_miR_11	BnaC05g00860D	AT1G01040	2	2833-2854	2844	0	0.00787032	dicer-like 1 (DCL1)
	Novel_miR_131	BnaA01g09160D	AT4G18390	2.5	505-524	515	1	0.0285411	TEOSINTE BRANCHED 1, cycloidea and PCF transcription factor 2 (TCP2)
	Novel_miR_131	BnaC01g40850D	AT4G18390	2.5	865-884	875	0	0.0283237	TEOSINTE BRANCHED 1, cycloidea and PCF transcription factor 2 (TCP2)
	Novel_miR_134	BnaA03g03830D	AT5G11250	2	1092-1112	1103	0	0.0311116	Disease resistance protein (TIR-NBS-LRR class)
	Novel_miR_134	BnaA03g03270D	AT5G11250	2	1005-1025	1016	0	0.0311116	Disease resistance protein (TIR-NBS-LRR class)
	Novel_miR_134	BnaC03g61670D	AT5G11250	0	1656-1676	1667	0	0.0160322	Disease resistance protein (TIR-NBS-LRR class)
	Novel_miR_134	BnaC03g05380D	AT5G11250	3	1053-1073	1064	0	0.0128464	Disease resistance protein (TIR-NBS-LRR class)
	Novel_miR_147	BnaC05g00860D	AT1G01040	2	2833-2854	2844	0	0.00787032	dicer-like 1 (DCL1)
	Novel_miR_15	BnaA03g03830D	AT5G11250	2	1092-1112	1103	0	0.0311116	Disease resistance protein (TIR-NBS-LRR class)
	Novel_miR_15	BnaA03g03270D	AT5G11250	2	1005-1025	1016	0	0.0311116	Disease resistance protein (TIR-NBS-LRR class)
	Novel_miR_15	BnaC03g61670D	AT5G11250	0	1656-1676	1667	0	0.0160322	Disease resistance protein (TIR-NBS-LRR class)
	Novel_miR_15	BnaC03g05380D	AT5G11250	3	1053-1073	1064	0	0.0128464	Disease resistance protein (TIR-NBS-LRR class)
	Novel_miR_155	BnaA01g09160D	AT4G18390	2.5	505-524	515	1	0.0285411	TEOSINTE BRANCHED 1, cycloidea and PCF transcription factor 2 (TCP2)
	Novel_miR_155	BnaC01g40850D	AT4G18390	2.5	865-884	875	0	0.0283237	TEOSINTE BRANCHED 1, cycloidea and PCF transcription factor 2 (TCP2)
	Novel_miR_157	BnaA03g03830D	AT5G11250	2	1092-1112	1103	0	0.0311116	Disease resistance protein (TIR-NBS-LRR class)
	Novel_miR_157	BnaA03g03270D	AT5G11250	2	1005-1025	1016	0	0.0311116	Disease resistance protein (TIR-NBS-LRR class)
	Novel_miR_157	BnaC03g61670D	AT5G11250	0	1656-1676	1667	0	0.0160322	Disease resistance protein (TIR-NBS-LRR class)
	Novel_miR_157	BnaC03g05380D	AT5G11250	3	1053-1073	1064	0	0.0128464	Disease resistance protein (TIR-NBS-LRR class)
	Novel_miR_16	BnaA01g09160D	AT4G18390	2.5	505-524	515	1	0.0285411	TEOSINTE BRANCHED 1, cycloidea and PCF transcription factor 2 (TCP2)
	Novel_miR_16	BnaC01g40850D	AT4G18390	2.5	865-884	875	0	0.0283237	TEOSINTE BRANCHED 1, cycloidea and PCF transcription factor 2 (TCP2)
	Novel_miR_160	BnaC05g00860D	AT1G01040	2	2833-2854	2844	0	0.00787032	dicer-like 1 (DCL1)
	Novel_miR_166	BnaA05g05100D	AT2G45760	1.5	78-97	88	0	0.0170918	BON association protein 2 (BAP2)
	Novel_miR_166	BnaC04g04480D	AT2G45760	1.5	78-97	88	0	0.0170918	BON association protein 2 (BAP2)
	Novel_miR_175	BnaA01g09160D	AT4G18390	2.5	505-524	515	1	0.0285411	TEOSINTE BRANCHED 1, cycloidea and PCF transcription factor 2 (TCP2)
	Novel_miR_175	BnaC01g36430D	AT3G15030	3	350-371	362	1	0.0288926	TCP family transcription factor 4 (TCP4)
	Novel_miR_175	BnaCnng59700D	AT3G15030	3	911-932	923	0	0.0286726	TCP family transcription factor 4 (TCP4)
	Novel_miR_175	BnaC01g40850D	AT4G18390	2.5	865-884	875	0	0.0283237	TEOSINTE BRANCHED 1, cycloidea and PCF transcription factor 2 (TCP2)
	Novel_miR_175	BnaA05g11640D	AT2G31070	3	801-821	812	0	0.0286726	TCP domain protein 10 (TCP10)
	Novel_miR_20	BnaA01g09160D	AT4G18390	2.5	505-524	515	1	0.0285411	TEOSINTE BRANCHED 1, cycloidea and PCF transcription factor 2 (TCP2)
	Novel_miR_20	BnaC01g40850D	AT4G18390	2.5	865-884	875	0	0.0283237	TEOSINTE BRANCHED 1, cycloidea and PCF transcription factor 2 (TCP2)
	Novel_miR_21	BnaA01g09160D	AT4G18390	2.5	505-524	515	1	0.0285411	TEOSINTE BRANCHED 1, cycloidea and PCF transcription factor 2 (TCP2)
	Novel_miR_21	BnaC01g40850D	AT4G18390	2.5	865-884	875	0	0.0283237	TEOSINTE BRANCHED 1, cycloidea and PCF transcription factor 2 (TCP2)
	Novel_miR_52	BnaA01g09160D	AT4G18390	2.5	505-524	515	1	0.0285411	TEOSINTE BRANCHED 1, cycloidea and PCF transcription factor 2 (TCP2)
	Novel_miR_52	BnaC01g36430D	AT3G15030	3	350-371	362	1	0.0288926	TCP family transcription factor 4 (TCP4)
	Novel_miR_52	BnaCnng59700D	AT3G15030	3	911-932	923	0	0.0286726	TCP family transcription factor 4 (TCP4)
	Novel_miR_52	BnaC01g40850D	AT4G18390	2.5	865-884	875	0	0.0283237	TEOSINTE BRANCHED 1, cycloidea and PCF transcription factor 2 (TCP2)
	Novel_miR_52	BnaA05g11640D	AT2G31070	3	801-821	812	0	0.0286726	TCP domain protein 10 (TCP10)
	Novel_miR_57	BnaC05g00860D	AT1G01040	2	2833-2854	2844	0	0.00787032	dicer-like 1 (DCL1)
	Novel_miR_62	BnaC05g00860D	AT1G01040	2	2833-2854	2844	0	0.00787032	dicer-like 1 (DCL1)
	Novel_miR_72	BnaA01g09160D	AT4G18390	2.5	505-524	515	1	0.0285411	TEOSINTE BRANCHED 1, cycloidea and PCF transcription factor 2 (TCP2)
	Novel_miR_72	BnaC01g40850D	AT4G18390	2.5	865-884	875	0	0.0283237	TEOSINTE BRANCHED 1, cycloidea and PCF transcription factor 2 (TCP2)
	Novel_miR_79	BnaC05g00860D	AT1G01040	2	2833-2854	2844	0	0.00787032	dicer-like 1 (DCL1)
T48
	bna-miR172a	BnaC07g16190D	AT5G67180	3	1004-1024	1015	0	0.0332356	target of early activation tagged (EAT) 3 (TOE3)
	bna-miR172d	BnaC07g16190D	AT5G67180	2	1004-1024	1015	0	0.0374159	target of early activation tagged (EAT) 3 (TOE3)
	bna-miR172a	BnaC03g26480D	AT2G28550	3	1169-1189	1180	0	0.0332356	related to AP2.7 (RAP2.7)
	bna-miR172d	BnaC03g26480D	AT2G28550	2	1169-1189	1180	0	0.0374159	related to AP2.7 (RAP2.7)
	bna-miR172a	BnaA03g22100D	AT2G28550	3	1226-1246	1237	0	0.0332356	related to AP2.7 (RAP2.7)
	bna-miR172d	BnaA03g22100D	AT2G28550	2	1226-1246	1237	0	0.0374159	related to AP2.7 (RAP2.7)
	bna-miR171a	BnaC04g22080D	AT3G60630	3	669-689	680	1	0.0315854	HAIRY MERISTEM 2 (HAM2)
	bna-miR171b	BnaC04g22080D	AT3G60630	3	669-689	680	1	0.0315854	HAIRY MERISTEM 2 (HAM2)
	bna-miR171c	BnaC04g22080D	AT3G60630	3	669-689	680	1	0.0315854	HAIRY MERISTEM 2 (HAM2)
	bna-miR171d	BnaC04g22080D	AT3G60630	3	669-689	680	1	0.0315854	HAIRY MERISTEM 2 (HAM2)
	bna-miR171e	BnaC04g22080D	AT3G60630	3	669-689	680	1	0.0315854	HAIRY MERISTEM 2 (HAM2)
	bna-miR171g	BnaC04g22080D	AT3G60630	0.5	671-692	683	1	0.0486997	HAIRY MERISTEM 2 (HAM2)
	bna-miR164a	BnaC07g49940D	AT5G61430	1.5	632-652	643	0	0.0137711	NAC domain containing protein 100 (NAC100)
	bna-miR164b	BnaC07g49940D	AT5G61430	2	632-652	643	0	0.0374159	NAC domain containing protein 100 (NAC100)
	bna-miR164c	BnaC07g49940D	AT5G61430	2	632-652	643	0	0.0374159	NAC domain containing protein 100 (NAC100)
	bna-miR164d	BnaC07g49940D	AT5G61430	2	632-652	643	0	0.0374159	NAC domain containing protein 100 (NAC100)
	bna-miR156a	BnaC03g57620D	AT1G27370	2	991-1011	1002	0	0.0495741	squamosa promoter binding protein-like 10 (SPL10)
	bna-miR160a	BnaA03g49980D	AT4G30080	2.5	1848-1868	1859	0	0.0114892	auxin response factor 16 (ARF16)
	bna-miR160a	BnaA07g20790D	AT1G77850	0.5	1236-1256	1247	0	0.00805637	auxin response factor 17 (ARF17)
	bna-miR160a	BnaA07g33740D	AT1G77850	1.5	291-311	302	0	0.00690944	auxin response factor 17 (ARF17)
	bna-miR160a	BnaC01g08330D	AT4G30080	2.5	1206-1226	1217	0	0.0114892	auxin response factor 16 (ARF16)
	bna-miR160a	BnaC04g15900D	AT2G28350	2	1278-1298	1289	0	0.00633548	auxin response factor 10 (ARF10)
	bna-miR160b	BnaA03g49980D	AT4G30080	2.5	1848-1868	1859	0	0.0114892	auxin response factor 16 (ARF16)
	bna-miR160b	BnaA07g20790D	AT1G77850	0.5	1236-1256	1247	0	0.00805637	auxin response factor 17 (ARF17)
	bna-miR160b	BnaA07g33740D	AT1G77850	1.5	291-311	302	0	0.00690944	auxin response factor 17 (ARF17)
	bna-miR160b	BnaC01g08330D	AT4G30080	2.5	1206-1226	1217	0	0.0114892	auxin response factor 16 (ARF16)
	bna-miR160b	BnaC04g15900D	AT2G28350	2	1278-1298	1289	0	0.00633548	auxin response factor 10 (ARF10)
	bna-miR160c	BnaA03g49980D	AT4G30080	2.5	1848-1868	1859	0	0.0114892	auxin response factor 16 (ARF16)
	bna-miR160c	BnaA07g20790D	AT1G77850	0.5	1236-1256	1247	0	0.00805637	auxin response factor 17 (ARF17)
	bna-miR160c	BnaA07g33740D	AT1G77850	1.5	291-311	302	0	0.00690944	auxin response factor 17 (ARF17)
	bna-miR160c	BnaC01g08330D	AT4G30080	2.5	1206-1226	1217	0	0.0114892	auxin response factor 16 (ARF16)
	bna-miR160c	BnaC04g15900D	AT2G28350	2	1278-1298	1289	0	0.00633548	auxin response factor 10 (ARF10)
	bna-miR160d	BnaA03g49980D	AT4G30080	2.5	1848-1868	1859	0	0.0114892	auxin response factor 16 (ARF16)
	bna-miR160d	BnaA07g20790D	AT1G77850	0.5	1236-1256	1247	0	0.00805637	auxin response factor 17 (ARF17)
	bna-miR160d	BnaA07g33740D	AT1G77850	1.5	291-311	302	0	0.00690944	auxin response factor 17 (ARF17)
	bna-miR160d	BnaC01g08330D	AT4G30080	2.5	1206-1226	1217	0	0.0114892	auxin response factor 16 (ARF16)
	bna-miR160d	BnaC04g15900D	AT2G28350	2	1278-1298	1289	0	0.00633548	auxin response factor 10 (ARF10)
	bna-miR164a	BnaA05g26240D	AT3G12977	2	617-637	628	0	0.0251021	NAC (No Apical Meristem) domain transcriptional regulator superfamily protein
	bna-miR164a	BnaA08g00130D	AT1G56010	2	659-679	670	0	0.0251021	NAC domain containing protein 1 (NAC1)
	bna-miR164a	BnaAnng06380D	AT5G07680	2.5	653-673	664	0	0.00576119	NAC domain containing protein 80 (NAC080)
	bna-miR164a	BnaAnng07000D	AT5G61430	1.5	632-652	643	0	0.0137711	NAC domain containing protein 100 (NAC100)
	bna-miR164a	BnaC03g73730D	AT3G12977	2	611-631	622	0	0.0251021	NAC (No Apical Meristem) domain transcriptional regulator superfamily protein
	bna-miR164a	BnaC05g40360D	AT3G12977	2	602-622	613	0	0.0251021	NAC (No Apical Meristem) domain transcriptional regulator superfamily protein
	bna-miR164b	BnaA05g26240D	AT3G12977	2	617-637	628	0	0.0374159	NAC (No Apical Meristem) domain transcriptional regulator superfamily protein
	bna-miR164b	BnaA08g00130D	AT1G56010	2	659-679	670	0	0.0374159	NAC domain containing protein 1 (NAC1)
	bna-miR164b	BnaAnng06380D	AT5G07680	1.5	653-673	664	0	0.00690944	NAC domain containing protein 80 (NAC080)
	bna-miR164b	BnaAnng07000D	AT5G61430	2	632-652	643	0	0.0374159	NAC domain containing protein 100 (NAC100)
	bna-miR164b	BnaC03g73730D	AT3G12977	2	611-631	622	0	0.0374159	NAC (No Apical Meristem) domain transcriptional regulator superfamily protein
	bna-miR164b	BnaC05g40360D	AT3G12977	2	602-622	613	0	0.0374159	NAC (No Apical Meristem) domain transcriptional regulator superfamily protein
	bna-miR164c	BnaA05g26240D	AT3G12977	2	617-637	628	0	0.0374159	NAC (No Apical Meristem) domain transcriptional regulator superfamily protein
	bna-miR164c	BnaA08g00130D	AT1G56010	2	659-679	670	0	0.0374159	NAC domain containing protein 1 (NAC1)
	bna-miR164c	BnaAnng06380D	AT5G07680	1.5	653-673	664	0	0.00690944	NAC domain containing protein 80 (NAC080)
	bna-miR164c	BnaAnng07000D	AT5G61430	2	632-652	643	0	0.0374159	NAC domain containing protein 100 (NAC100)
	bna-miR164c	BnaC03g73730D	AT3G12977	2	611-631	622	0	0.0374159	NAC (No Apical Meristem) domain transcriptional regulator superfamily protein
	bna-miR164c	BnaC05g40360D	AT3G12977	2	602-622	613	0	0.0374159	NAC (No Apical Meristem) domain transcriptional regulator superfamily protein
	bna-miR164d	BnaA05g26240D	AT3G12977	2	617-637	628	0	0.0374159	NAC (No Apical Meristem) domain transcriptional regulator superfamily protein
	bna-miR164d	BnaA08g00130D	AT1G56010	2	659-679	670	0	0.0374159	NAC domain containing protein 1 (NAC1)
	bna-miR164d	BnaAnng06380D	AT5G07680	1.5	653-673	664	0	0.00690944	NAC domain containing protein 80 (NAC080)
	bna-miR164d	BnaAnng07000D	AT5G61430	2	632-652	643	0	0.0374159	NAC domain containing protein 100 (NAC100)
	bna-miR164d	BnaC03g73730D	AT3G12977	2	611-631	622	0	0.0374159	NAC (No Apical Meristem) domain transcriptional regulator superfamily protein
	bna-miR164d	BnaC05g40360D	AT3G12977	2	602-622	613	0	0.0374159	NAC (No Apical Meristem) domain transcriptional regulator superfamily protein
	bna-miR166a	BnaA09g26050D	AT1G30490	3	575-595	586	0	0.0231286	PHAVOLUTA (PHV)
	bna-miR166a	BnaC06g05240D	AT1G52150	2.5	551-571	562	0	0.0114892	ATHB-15
	bna-miR166a	BnaC09g54340D	AT5G60690	3	551-571	562	1	0.0354628	REVOLUTA (REV)
	bna-miR166b	BnaA09g26050D	AT1G30490	3	575-595	586	0	0.0231286	PHAVOLUTA (PHV)
	bna-miR166b	BnaC06g05240D	AT1G52150	2.5	551-571	562	0	0.0114892	ATHB-15
	bna-miR166b	BnaC09g54340D	AT5G60690	3	551-571	562	1	0.0354628	REVOLUTA (REV)
	bna-miR166c	BnaA09g26050D	AT1G30490	3	575-595	586	0	0.0231286	PHAVOLUTA (PHV)
	bna-miR166c	BnaC06g05240D	AT1G52150	2.5	551-571	562	0	0.0114892	ATHB-15
	bna-miR166c	BnaC09g54340D	AT5G60690	3	551-571	562	1	0.0354628	REVOLUTA (REV)
	bna-miR166d	BnaA09g26050D	AT1G30490	3	575-595	586	0	0.0231286	PHAVOLUTA (PHV)
	bna-miR166d	BnaC06g05240D	AT1G52150	2.5	551-571	562	0	0.0114892	ATHB-15
	bna-miR166d	BnaC09g54340D	AT5G60690	3	551-571	562	1	0.0354628	REVOLUTA (REV)
	bna-miR166e	BnaA09g26050D	AT1G30490	3	575-595	586	0	0.0231286	PHAVOLUTA (PHV)
	bna-miR166e	BnaC06g05240D	AT1G52150	2.5	551-571	562	0	0.0114892	ATHB-15
	bna-miR166e	BnaC09g54340D	AT5G60690	3	551-571	562	1	0.0354628	REVOLUTA (REV)
	bna-miR166f	BnaA09g26050D	AT1G30490	2.5	575-595	586	0	0.0256652	PHAVOLUTA (PHV)
	bna-miR166f	BnaC09g54340D	AT5G60690	2.5	551-571	562	1	0.0393246	REVOLUTA (REV)
	bna-miR171a	BnaA07g01720D	AT4G36710	2.5	435-455	446	0	0.00576119	GRAS family transcription factor
	bna-miR171b	BnaA07g01720D	AT4G36710	2.5	435-455	446	0	0.00576119	GRAS family transcription factor
	bna-miR171c	BnaA07g01720D	AT4G36710	2.5	435-455	446	0	0.00576119	GRAS family transcription factor
	bna-miR171d	BnaA07g01720D	AT4G36710	2.5	435-455	446	0	0.00576119	GRAS family transcription factor
	bna-miR171e	BnaA07g01720D	AT4G36710	2.5	435-455	446	0	0.00576119	GRAS family transcription factor
	bna-miR171g	BnaA03g21080D	AT2G45160	0.5	770-791	782	1	0.0486997	HAIRY MERISTEM 1 (HAM1)
	bna-miR172a	BnaA02g06490D	AT5G60120	1	1103-1123	1114	1	0.0229131	target of early activation tagged (EAT) 2 (TOE2)
	bna-miR172a	BnaA03g53830D	AT4G36920	2	1181-1201	1192	1	0.0242189	APETALA 2 (AP2)
	bna-miR172a	BnaA10g12950D	AT5G60120	1	1187-1207	1198	0	0.0149101	target of early activation tagged (EAT) 2 (TOE2)
	bna-miR172a	BnaC09g35430D	AT5G60120	1	1187-1207	1198	1	0.0229131	target of early activation tagged (EAT) 2 (TOE2)
	bna-miR172b	BnaA02g06490D	AT5G60120	1.5	1103-1123	1114	1	0.0159194	target of early activation tagged (EAT) 2 (TOE2)
	bna-miR172b	BnaA03g53830D	AT4G36920	2.5	1181-1201	1192	1	0.0220416	APETALA 2 (AP2)
	bna-miR172b	BnaA10g12950D	AT5G60120	1.5	1187-1207	1198	0	0.0103462	target of early activation tagged (EAT) 2 (TOE2)
	bna-miR172b	BnaC09g35430D	AT5G60120	1.5	1187-1207	1198	1	0.0159194	target of early activation tagged (EAT) 2 (TOE2)
	bna-miR172c	BnaA02g06490D	AT5G60120	1.5	1103-1123	1114	1	0.0159194	target of early activation tagged (EAT) 2 (TOE2)
	bna-miR172c	BnaA03g53830D	AT4G36920	2.5	1181-1201	1192	1	0.0220416	APETALA 2 (AP2)
	bna-miR172c	BnaA10g12950D	AT5G60120	1.5	1187-1207	1198	0	0.0103462	target of early activation tagged (EAT) 2 (TOE2)
	bna-miR172c	BnaC09g35430D	AT5G60120	1.5	1187-1207	1198	1	0.0159194	target of early activation tagged (EAT) 2 (TOE2)
	bna-miR172d	BnaA03g53830D	AT4G36920	1	1181-1201	1192	1	0.034172	APETALA 2 (AP2)
	bna-miR172d	BnaA10g12950D	AT5G60120	2	1187-1207	1198	0	0.0374159	target of early activation tagged (EAT) 2 (TOE2)
	bna-miR393	BnaA02g28290D	AT3G26810	2	1502-1522	1513	0	0.0312786	auxin signaling F-box 2 (AFB2)
	bna-miR393	BnaA09g40340D	AT3G62980	2	1518-1537	1528	0	0.0312786	TRANSPORT INHIBITOR RESPONSE 1 (TIR1)
	bna-miR393	BnaC06g43000D	AT3G62980	2	1518-1537	1528	0	0.0312786	TRANSPORT INHIBITOR RESPONSE 1 (TIR1)
	bna-miR393	BnaC08g15770D	AT1G12820	2	1532-1552	1543	0	0.0312786	auxin signaling F-box 3 (AFB3)
	bna-miR393	BnaC08g29060D	AT1G12820	1	1508-1528	1519	0	0.0112036	auxin signaling F-box 3 (AFB3)
	bna-miR393	BnaCnng29920D	AT3G23690	3	34-54	45	1	0.0237838	basic helix-loop-helix (bHLH) DNA-binding superfamily protein
	bna-miR394a	BnaC05g21250D	AT1G27340	1	1152-1171	1162	0	0.0149101	Galactose oxidase/kelch repeat superfamily protein
	bna-miR394a	BnaC07g11360D	AT1G27340	1	1131-1150	1141	0	0.0149101	Galactose oxidase/kelch repeat superfamily protein
	bna-miR394b	BnaC05g21250D	AT1G27340	1	1152-1171	1162	0	0.0149101	Galactose oxidase/kelch repeat superfamily protein
	bna-miR394b	BnaC07g11360D	AT1G27340	1	1131-1150	1141	0	0.0149101	Galactose oxidase/kelch repeat superfamily protein
	bna-miR395a	BnaC07g17320D	AT5G43780	1.5	1372-1392	1383	0	0.0103462	APS4
	bna-miR395b	BnaC07g17320D	AT5G43780	1.5	1372-1392	1383	0	0.0103462	APS4
	bna-miR395c	BnaC07g17320D	AT5G43780	1.5	1372-1392	1383	0	0.0103462	APS4
	bna-miR395d	BnaC07g17320D	AT5G43780	2	1372-1392	1383	0	0.00633548	APS4
	bna-miR395e	BnaC07g17320D	AT5G43780	2	1372-1392	1383	0	0.00633548	APS4
	bna-miR395f	BnaC07g17320D	AT5G43780	2	1372-1392	1383	0	0.00633548	APS4
	bna-miR6030	BnaC08g15510D	AT1G12290	1	153-174	165	1	0.0115229	Disease resistance protein (CC-NBS-LRR class) family
	bna-miR6030	BnaCnng64090D	AT1G12220	0.5	537-558	549	0	0.0120602	RESISTANT TO P. SYRINGAE 5 (RPS5)
	bna-miR824	BnaC01g04170D	AT3G57230	0.5	589-609	600	0	0.0160478	AGAMOUS-like 16 (AGL16)
	bna-miR824	BnaC07g44870D	AT3G57230	0.5	589-609	600	0	0.0160478	AGAMOUS-like 16 (AGL16)
	Novel_miR_1	BnaA01g09160D	AT4G18390	2.5	505-524	515	1	0.0350327	TEOSINTE BRANCHED 1, cycloidea and PCF transcription factor 2 (TCP2)
	Novel_miR_11	BnaA10g00800D	AT1G01040	2	2842-2863	2853	0	0.00633548	dicer-like 1 (DCL1)
	Novel_miR_15	BnaA01g33780D	AT2G14080	3	1098-1118	1109	1	0.0159194	Disease resistance protein (TIR-NBS-LRR class) family
	Novel_miR_15	BnaA03g03260D	AT5G11250	2	1095-1115	1106	1	0.0384678	Disease resistance protein (TIR-NBS-LRR class)
	Novel_miR_15	BnaA08g15560D	AT5G11250	0	3093-3113	3104	1	0.0198595	Disease resistance protein (TIR-NBS-LRR class)
	Novel_miR_16	BnaA01g09160D	AT4G18390	2.5	505-524	515	1	0.0350327	TEOSINTE BRANCHED 1, cycloidea and PCF transcription factor 2 (TCP2)
	Novel_miR_20	BnaA01g09160D	AT4G18390	2.5	505-524	515	1	0.0350327	TEOSINTE BRANCHED 1, cycloidea and PCF transcription factor 2 (TCP2)
	Novel_miR_21	BnaA01g09160D	AT4G18390	2.5	505-524	515	1	0.0350327	TEOSINTE BRANCHED 1, cycloidea and PCF transcription factor 2 (TCP2)
	Novel_miR_37	BnaCnng51960D	AT2G32460	3	836-855	846	0	0.0307187	myb domain protein 101 (MYB101)
	Novel_miR_52	BnaA01g09160D	AT4G18390	2.5	505-524	515	1	0.0350327	TEOSINTE BRANCHED 1, cycloidea and PCF transcription factor 2 (TCP2)
	Novel_miR_52	BnaA05g11650D	AT2G31070	3	801-821	812	1	0.0354628	TCP domain protein 10 (TCP10)
	Novel_miR_57	BnaA10g00800D	AT1G01040	2	2842-2863	2853	0	0.00633548	dicer-like 1 (DCL1)
	Novel_miR_62	BnaA10g00800D	AT1G01040	2	2842-2863	2853	0	0.00633548	dicer-like 1 (DCL1)
	Novel_miR_72	BnaA01g09160D	AT4G18390	2.5	505-524	515	1	0.0350327	TEOSINTE BRANCHED 1, cycloidea and PCF transcription factor 2 (TCP2)
	Novel_miR_79	BnaA10g00800D	AT1G01040	2	2842-2863	2853	0	0.00633548	dicer-like 1 (DCL1)
	Novel_miR_126	BnaC03g26060D	AT2G47460	3	290-310	301	1	0.043171	myb domain protein 12 (MYB12)
	Novel_miR_127	BnaA09g46490D	AT1G12210	2.5	544-565	556	1	0.0176725	RPS5-like 1 (RFL1)
	Novel_miR_128	BnaCnng51960D	AT2G32460	3	836-855	846	0	0.0307187	myb domain protein 101 (MYB101)
	Novel_miR_131	BnaA01g09160D	AT4G18390	2.5	505-524	515	1	0.0350327	TEOSINTE BRANCHED 1, cycloidea and PCF transcription factor 2 (TCP2)
	Novel_miR_134	BnaA01g33780D	AT2G14080	3	1098-1118	1109	1	0.0159194	Disease resistance protein (TIR-NBS-LRR class) family
	Novel_miR_134	BnaA03g03260D	AT5G11250	2	1095-1115	1106	1	0.0384678	Disease resistance protein (TIR-NBS-LRR class)
	Novel_miR_134	BnaA08g15560D	AT5G11250	0	3093-3113	3104	1	0.0198595	Disease resistance protein (TIR-NBS-LRR class)
	Novel_miR_147	BnaA10g00800D	AT1G01040	2	2842-2863	2853	0	0.00633548	dicer-like 1 (DCL1)
	Novel_miR_155	BnaA01g09160D	AT4G18390	2.5	505-524	515	1	0.0350327	TEOSINTE BRANCHED 1, cycloidea and PCF transcription factor 2 (TCP2)
	Novel_miR_157	BnaA01g33780D	AT2G14080	3	1098-1118	1109	1	0.0159194	Disease resistance protein (TIR-NBS-LRR class) family
	Novel_miR_157	BnaA03g03260D	AT5G11250	2	1095-1115	1106	1	0.0384678	Disease resistance protein (TIR-NBS-LRR class)
	Novel_miR_157	BnaA08g15560D	AT5G11250	0	3093-3113	3104	1	0.0198595	Disease resistance protein (TIR-NBS-LRR class)
	Novel_miR_160	BnaA10g00800D	AT1G01040	2	2842-2863	2853	0	0.00633548	dicer-like 1 (DCL1)
	Novel_miR_166	BnaC04g04480D	AT2G45760	1.5	78-97	88	0	0.0137711	BON association protein 2 (BAP2)
	Novel_miR_175	BnaA01g09160D	AT4G18390	2.5	505-524	515	1	0.0350327	TEOSINTE BRANCHED 1, cycloidea and PCF transcription factor 2 (TCP2)
	Novel_miR_175	BnaA05g11650D	AT2G31070	3	801-821	812	1	0.0354628	TCP domain protein 10 (TCP10)

## Sheet: S6
Table S6 A list of RLK and NBS-LRR genes identified in DEGs at 48 hpi after S. sclerotiorum infection. Fold changes relative to mock-inoculated control
	Gene name	A. thaliana Locus	CK	T48	log2FC	Gene annotation
RLK
	BnaA06g04160D	AT1G07650	16.0361	2.32049	-2.84495	Leucine-rich repeat transmembrane protein kinase
	BnaC05g05330D	AT1G07650	7.0673	1.37018	-2.39677	Leucine-rich repeat transmembrane protein kinase
	BnaA06g38030D	AT1G09970	3.31518	18.0323	2.41429	LRR XI-23
	BnaC08g42220D	AT1G11050	3.47983	20.8198	2.58483	Protein kinase superfamily protein
	BnaA06g06870D	AT1G11130	6.41841	0.161708	-5.03517	STRUBBELIG (SUB)
	BnaC05g08510D	AT1G11130	4.72696	1.08077	-2.11802	STRUBBELIG (SUB)
	BnaA06g09220D	AT1G14390	2.4271	0.153278	-3.49897	Leucine-rich repeat protein kinase family protein
	BnaC05g10630D	AT1G14390	2.14542	0.422639	-2.21212	Leucine-rich repeat protein kinase family protein
	BnaA09g56450D	AT1G16160	2.02474	0.527818	-1.90574	wall associated kinase-like 5 (WAKL5)
	BnaA08g23560D	AT1G16670	9.47786	2.92726	-1.75168	Protein kinase superfamily protein
	BnaC08g38290D	AT1G16670	1.07145	0	-3.3925	Protein kinase superfamily protein
	BnaA06g11580D	AT1G17230	5.74966	1.0301	-2.46516	Leucine-rich receptor-like protein kinase family protein
	BnaAnng38040D	AT1G17750	6.80418	0.533498	-2.94815	PEP1 receptor 2 (PEPR2)
	BnaC05g49970D	AT1G17750	4.64251	0.19964	-4.33373	PEP1 receptor 2 (PEPR2)
	BnaA09g44200D	AT1G19390	0.328577	1.82829	2.2355	Wall-associated kinase family protein
	BnaC08g18810D	AT1G19390	1.99797	0	-4.25533	Wall-associated kinase family protein
	BnaA06g15000D	AT1G21230	1.65621	0.324572	-2.32602	wall associated kinase 5 (WAK5)
	BnaA08g21400D	AT1G21250	1.82589	0.354852	-2.50927	cell wall-associated kinase (WAK1)
	BnaC05g16460D	AT1G21270	0.426687	2.49545	2.3242	wall-associated kinase 2 (WAK2)
	BnaC07g10810D	AT1G25390	0.283139	2.09803	2.63497	Protein kinase superfamily protein
	BnaA07g08390D	AT1G28440	5.12499	1.09438	-2.12626	HAESA-like 1 (HSL1)
	BnaA09g27240D	AT1G28440	2.12874	0	-5.53121	HAESA-like 1 (HSL1)
	BnaC05g21850D	AT1G28440	2.00135	0.103124	-3.78237	HAESA-like 1 (HSL1)
	BnaA05g18210D	AT1G29720	2.37277	0.432948	-2.43626	Leucine-rich repeat transmembrane protein kinase
	BnaA06g32280D	AT1G29720	1.66745	0.0673605	-4.03161	Leucine-rich repeat transmembrane protein kinase
	BnaA07g07710D	AT1G29720	2.31906	0.402196	-2.55906	Leucine-rich repeat transmembrane protein kinase
	BnaC03g59400D	AT1G29720	3.01819	0.791874	-1.94915	Leucine-rich repeat transmembrane protein kinase
	BnaC05g27810D	AT1G29720	2.75849	0.768556	-1.89052	Leucine-rich repeat transmembrane protein kinase
	BnaA09g23830D	AT1G33260	3.08157	0.431969	-2.44312	Protein kinase superfamily protein
	BnaC08g21280D	AT1G33260	0.558541	0.0243536	-3.13548	Protein kinase superfamily protein
	BnaCnng36800D	AT1G33260	2.44398	0.23275	-2.71501	Protein kinase superfamily protein
	BnaAnng04540D	AT1G35710	14.2869	1.06465	-3.58358	Protein kinase family protein with leucine-rich repeat domain
	BnaA05g15400D	AT1G51800	0.275802	5.25796	4.00624	Leucine-rich repeat protein kinase family protein
	BnaC06g09080D	AT1G51800	0.585812	2.46239	1.97444	Leucine-rich repeat protein kinase family protein
	BnaA05g35900D	AT1G51850	0.067388	0.752385	2.89005	Leucine-rich repeat protein kinase family protein
	BnaC08g14590D	AT1G51850	4.44631	0.529179	-3.07068	Leucine-rich repeat protein kinase family protein
	BnaA05g15170D	AT1G51880	3.52124	0.398048	-3.12811	root hair specific 6 (RHS6)
	BnaC06g05020D	AT1G51890	0.438779	2.35393	2.2054	Leucine-rich repeat protein kinase family protein
	BnaA06g02020D	AT1G51940	1.45147	0.139667	-2.8955	protein kinase family protein / peptidoglycan-binding LysM domain-containing protein
	BnaA08g01780D	AT1G51940	3.05594	0.275019	-3.28048	protein kinase family protein / peptidoglycan-binding LysM domain-containing protein
	BnaC06g05050D	AT1G51940	1.12735	0.149408	-2.8955	protein kinase family protein / peptidoglycan-binding LysM domain-containing protein
	BnaC06g06540D	AT1G53730	2.54735	0.559394	-2.13904	STRUBBELIG-receptor family 6 (SRF6)
	BnaA08g00410D	AT1G55610	9.4377	1.70681	-2.40318	BRI1 like (BRL1)
	BnaA07g28760D	AT1G56130	8.77721	1.07224	-3.0313	Leucine-rich repeat transmembrane protein kinase
	BnaC03g71050D	AT1G56130	5.57202	0.673847	-3.08711	Leucine-rich repeat transmembrane protein kinase
	BnaC06g31350D	AT1G56130	10.7515	2.17988	-2.37409	Leucine-rich repeat transmembrane protein kinase
	BnaCnng58230D	AT1G56130	0.467622	0.0217436	-2.97327	Leucine-rich repeat transmembrane protein kinase
	BnaCnng34350D	AT1G56145	3.98879	32.1068	2.95829	Leucine-rich repeat transmembrane protein kinase
	BnaA01g22600D	AT1G61380	9.7203	1.37058	-2.83648	S-domain-1 29 (SD1-29)
	BnaCnng04180D	AT1G61480	0.196229	6.61473	4.97784	S-locus lectin protein kinase family protein
	BnaC01g29490D	AT1G61490	13.2993	71.2803	2.33852	S-locus lectin protein kinase family protein
	BnaC09g11320D	AT1G63550	3.62755	0.108134	-3.41368	Receptor-like protein kinase-related family protein
	BnaA03g19850D	AT1G65800	0.283843	1.96364	2.56707	receptor kinase 2 (RK2)
	BnaA02g12620D	AT1G66880	17.4198	3.48997	-2.26606	Protein kinase superfamily protein
	BnaCnng34790D	AT1G68690	7.64567	1.43395	-2.35521	Protein kinase superfamily protein
	BnaC06g40020D	AT1G69730	0.71067	0.0295119	-3.13548	Wall-associated kinase family protein
	BnaA07g28640D	AT1G70130	13.3899	0.140434	-5.89576	Concanavalin A-like lectin protein kinase family protein
	BnaC06g31220D	AT1G70130	3.62246	0	-5.1994	Concanavalin A-like lectin protein kinase family protein
	BnaC04g49080D	AT1G70250	0.0510684	0.656573	2.97327	receptor serine/threonine kinase, putative
	BnaC02g19910D	AT1G70520	1.58841	0.172048	-2.85622	cysteine-rich RLK (RECEPTOR-like protein kinase) 2 (CRK2)
	BnaCnng53810D	AT1G70530	0.228756	2.24452	2.98961	cysteine-rich RLK (RECEPTOR-like protein kinase) 3 (CRK3)
	BnaA02g15130D	AT1G70740	23.1309	3.30291	-2.7753	Protein kinase superfamily protein
	BnaC06g32810D	AT1G71830	0.869362	4.20635	2.21066	somatic embryogenesis receptor-like kinase 1 (SERK1)
	BnaA07g29920D	AT1G72180	25.6843	4.98732	-2.28151	Leucine-rich receptor-like protein kinase family protein
	BnaA07g22860D	AT1G73080	3.83949	0.968647	-1.96566	PEP1 receptor 1 (PEPR1)
	BnaC06g43210D	AT1G73080	16.9129	3.30457	-2.29919	PEP1 receptor 1 (PEPR1)
	BnaAnng09060D	AT1G75640	0.134	2.6218	4.07132	Leucine-rich receptor-like protein kinase family protein
	BnaC06g36320D	AT1G75640	0.11368	0.9472	2.83166	Leucine-rich receptor-like protein kinase family protein
	BnaC06g38960D	AT1G78530	0.109739	2.47951	3.71685	Protein kinase superfamily protein
	BnaC06g19690D	AT1G79680	0.619193	3.60844	2.38744	WALL ASSOCIATED KINASE (WAK)-LIKE 10 (WAKL10)
	BnaC02g47770D	AT2G01820	3.57394	0.160125	-4.09403	Leucine-rich repeat protein kinase family protein
	BnaA06g34020D	AT2G02780	2.75141	0.328712	-2.84575	Leucine-rich repeat protein kinase family protein
	BnaC07g21880D	AT2G02780	13.9323	0.929437	-4.61081	Leucine-rich repeat protein kinase family protein
	BnaA04g14070D	AT2G13790	2.42496	0	-5.04978	somatic embryogenesis receptor-like kinase 4 (SERK4)
	BnaC07g04440D	AT2G13790	4.97415	1.28482	-1.96621	somatic embryogenesis receptor-like kinase 4 (SERK4)
	BnaA04g13550D	AT2G23300	3.4004	0.223642	-3.55446	Leucine-rich repeat protein kinase family protein
	BnaA04g13650D	AT2G23450	3.36492	16.3639	2.27748	Protein kinase superfamily protein
	BnaC04g35920D	AT2G23450	4.78516	16.6495	1.82465	Protein kinase superfamily protein
	BnaA04g14020D	AT2G23950	6.96108	1.14263	-2.58465	Leucine-rich repeat protein kinase family protein
	BnaC04g56200D	AT2G23950	8.93294	1.09417	-2.99285	Leucine-rich repeat protein kinase family protein
	BnaA04g15490D	AT2G26730	4.71093	1.21771	-1.82607	Leucine-rich repeat protein kinase family protein
	BnaC04g38490D	AT2G26730	4.2473	0.566983	-2.73469	Leucine-rich repeat protein kinase family protein
	BnaA07g13740D	AT2G28250	10.2281	2.50363	-2.02621	NCRK
	BnaA03g14760D	AT2G31880	29.7363	4.716	-2.59066	SUPPRESSOR OF BIR1 1 (SOBIR1)
	BnaA04g18590D	AT2G31880	63.1391	6.44149	-3.21381	SUPPRESSOR OF BIR1 1 (SOBIR1)
	BnaC03g17800D	AT2G31880	70.6348	10.219	-2.73336	SUPPRESSOR OF BIR1 1 (SOBIR1)
	BnaA03g15120D	AT2G32800	9.12793	2.06135	-2.02552	AP4.3A
	BnaC03g18150D	AT2G32800	17.2534	3.79088	-2.10846	AP4.3A
	BnaA05g10550D	AT2G33030	6.44085	0.320196	-4.35169	receptor like protein 25 (RLP25)
	BnaC04g43970D	AT2G33580	164.882	42.9357	-1.96698	Protein kinase superfamily protein
	BnaC04g44540D	AT2G35620	5.78702	0.665293	-3.14737	FEI 2 (FEI2)
	BnaA03g16770D	AT2G36570	6.32071	0.471093	-3.52569	Leucine-rich repeat protein kinase family protein
	BnaC03g20240D	AT2G36570	6.27441	0.488879	-3.45865	Leucine-rich repeat protein kinase family protein
	BnaA03g16950D	AT2G37050	3.46709	0.386204	-3.11593	Leucine-rich repeat protein kinase family protein
	BnaC04g07660D	AT2G37710	107.835	14.7979	-2.83527	receptor lectin kinase (RLK)
	BnaA05g02460D	AT2G41820	2.13124	0.23209	-2.76488	Leucine-rich repeat protein kinase family protein
	BnaC04g02190D	AT2G41820	1.71242	0.0998946	-3.61727	Leucine-rich repeat protein kinase family protein
	BnaC04g47830D	AT2G41820	2.24709	0.161588	-3.3998	Leucine-rich repeat protein kinase family protein
	BnaC04g48200D	AT2G42290	1.3611	0.0904868	-2.89005	Leucine-rich repeat protein kinase family protein
	BnaA05g04780D	AT2G45340	7.72557	1.79331	-2.03167	Leucine-rich repeat protein kinase family protein
	BnaC03g33520D	AT3G03770	1.12009	0.177872	-2.39588	Leucine-rich repeat protein kinase family protein
	BnaA01g32250D	AT3G08870	1.70632	0.0626361	-3.76431	Concanavalin A-like lectin protein kinase family protein
	BnaC01g39300D	AT3G08870	1.0827	0	-3.95217	Concanavalin A-like lectin protein kinase family protein
	BnaC03g36250D	AT3G09190	3.96147	0.334186	-3.19894	Concanavalin A-like lectin family protein
	BnaA05g28760D	AT3G09780	0.0966047	1.75523	3.71297	CRINKLY4 related 1 (CCR1)
	BnaC05g43230D	AT3G09780	0.293463	2.24791	2.78167	CRINKLY4 related 1 (CCR1)
	BnaA01g29460D	AT3G14350	13.4281	1.9686	-2.77951	STRUBBELIG-receptor family 7 (SRF7)
	BnaA05g25120D	AT3G14350	28.5111	4.28737	-2.756	STRUBBELIG-receptor family 7 (SRF7)
	BnaC01g36990D	AT3G14350	9.70072	2.50018	-1.98908	STRUBBELIG-receptor family 7 (SRF7)
	BnaC05g39300D	AT3G14350	38.9005	7.8849	-2.31318	STRUBBELIG-receptor family 7 (SRF7)
	BnaA05g24740D	AT3G14840	4.57027	0.443114	-3.21854	Leucine-rich repeat transmembrane protein kinase
	BnaC05g38740D	AT3G14840	1.68819	0.211748	-2.82087	Leucine-rich repeat transmembrane protein kinase
	BnaC01g35650D	AT3G15890	1.18782	5.90855	2.18984	Protein kinase superfamily protein
	BnaA08g02530D	AT3G19320	67.4404	8.84063	-2.78945	Leucine-rich repeat (LRR) family protein
	BnaA07g05550D	AT3G24550	38.803	7.88001	-2.30038	proline extensin-like receptor kinase 1 (PERK1)
	BnaC07g07110D	AT3G24550	101.353	27.7488	-1.86396	proline extensin-like receptor kinase 1 (PERK1)
	BnaA03g37540D	AT3G24660	7.0423	1.90625	-1.8398	transmembrane kinase-like 1 (TMKL1)
	BnaA02g27500D	AT3G25560	4.36826	0.647341	-2.5304	NSP-interacting kinase 2 (NIK2)
	BnaA06g33550D	AT3G25560	4.02458	0.109457	-4.56363	NSP-interacting kinase 2 (NIK2)
	BnaC07g22740D	AT3G25560	12.394	0.383975	-4.87339	NSP-interacting kinase 2 (NIK2)
	BnaA06g01000D	AT3G46280	8.88887	1.86407	-2.20466	protein kinase-related
	BnaA08g01610D	AT3G47090	0.641747	3.30244	2.238	Leucine-rich repeat protein kinase family protein
	BnaA02g23670D	AT3G47570	8.15882	1.08273	-2.66195	Leucine-rich repeat protein kinase family protein
	BnaA10g08190D	AT3G47570	0.210955	1.30391	2.37646	Leucine-rich repeat protein kinase family protein
	BnaC03g74420D	AT3G47570	0.804092	0.0246216	-3.53496	Leucine-rich repeat protein kinase family protein
	BnaA01g21170D	AT3G50230	0.0873497	1.56194	3.57322	Leucine-rich repeat protein kinase family protein
	BnaA01g19380D	AT3G51550	9.59917	2.85364	-1.73495	FERONIA (FER)
	BnaA03g41360D	AT3G51550	37.1803	6.0251	-2.63505	FERONIA (FER)
	BnaC07g32280D	AT3G51550	60.2735	3.94797	-3.88177	FERONIA (FER)
	BnaC08g28830D	AT3G57830	3.53438	0.39749	-3.39241	Leucine-rich repeat protein kinase family protein
	BnaC06g17510D	AT3G59700	0.177201	1.39542	2.54368	lectin-receptor kinase (HLECRK)
	BnaA09g00780D	AT4G02420	4.25497	0.27116	-3.68379	Concanavalin A-like lectin protein kinase family protein
	BnaCnng01420D	AT4G02420	7.45559	0.170157	-4.90614	Concanavalin A-like lectin protein kinase family protein
	BnaCnng19190D	AT4G02420	11.0812	0.204683	-5.31089	Concanavalin A-like lectin protein kinase family protein
	BnaA02g21140D	AT4G04540	0.943853	43.6913	5.47945	cysteine-rich RLK (RECEPTOR-like protein kinase) 39 (CRK39)
	BnaA09g20400D	AT4G04540	6.02759	23.7359	1.90915	cysteine-rich RLK (RECEPTOR-like protein kinase) 39 (CRK39)
	BnaC02g26130D	AT4G04540	0.521577	6.65648	3.56872	cysteine-rich RLK (RECEPTOR-like protein kinase) 39 (CRK39)
	BnaCnng25670D	AT4G04540	2.11195	18.4558	3.02497	cysteine-rich RLK (RECEPTOR-like protein kinase) 39 (CRK39)
	BnaCnng49020D	AT4G04540	0.960547	6.08908	2.51712	cysteine-rich RLK (RECEPTOR-like protein kinase) 39 (CRK39)
	BnaC05g27560D	AT4G08850	24.8601	4.39807	-2.43784	Leucine-rich repeat receptor-like protein kinase family protein
	BnaC03g29400D	AT4G11470	0.407085	6.72207	3.81591	cysteine-rich RLK (RECEPTOR-like protein kinase) 31 (CRK31)
	BnaC09g23880D	AT4G11480	2.34254	0.357326	-2.69284	cysteine-rich RLK (RECEPTOR-like protein kinase) 32 (CRK32)
	BnaA03g43720D	AT4G18250	2.26954	11.6378	2.22062	receptor serine/threonine kinase, putative
	BnaC07g35170D	AT4G18250	1.47631	5.27439	2.24755	receptor serine/threonine kinase, putative
	BnaC03g64510D	AT4G20940	1.05273	0.181216	-2.35146	Leucine-rich receptor-like protein kinase family protein
	BnaA01g11220D	AT4G21380	1.13303	4.21088	1.8032	receptor kinase 3 (RK3)
	BnaC01g41140D	AT4G21380	0.173047	2.19271	3.30397	receptor kinase 3 (RK3)
	BnaA01g11250D	AT4G21410	0.409504	5.16815	3.40198	cysteine-rich RLK (RECEPTOR-like protein kinase) 29 (CRK29)
	BnaC01g41170D	AT4G21410	1.11455	11.0453	3.18088	cysteine-rich RLK (RECEPTOR-like protein kinase) 29 (CRK29)
	BnaA01g11930D	AT4G22130	8.24923	0.491123	-3.97275	STRUBBELIG-receptor family 8 (SRF8)
	BnaA08g10150D	AT4G22130	4.25956	1.12305	-1.96232	STRUBBELIG-receptor family 8 (SRF8)
	BnaC01g13580D	AT4G22130	11.2334	1.70472	-2.71669	STRUBBELIG-receptor family 8 (SRF8)
	BnaA01g12400D	AT4G22730	1.88154	0.370981	-2.18835	Leucine-rich repeat protein kinase family protein
	BnaA01g12920D	AT4G23180	10.7215	1.8018	-2.5802	cysteine-rich RLK (RECEPTOR-like protein kinase) 10 (CRK10)
	BnaA04g06980D	AT4G23180	1.57546	10.4888	2.65511	cysteine-rich RLK (RECEPTOR-like protein kinase) 10 (CRK10)
	BnaA07g38960D	AT4G23180	10.5179	1.2112	-3.05287	cysteine-rich RLK (RECEPTOR-like protein kinase) 10 (CRK10)
	BnaC06g34670D	AT4G23180	6.67042	1.05508	-2.59621	cysteine-rich RLK (RECEPTOR-like protein kinase) 10 (CRK10)
	BnaA01g12650D	AT4G23190	60.6031	9.72551	-2.46049	cysteine-rich RLK (RECEPTOR-like protein kinase) 11 (CRK11)
	BnaA08g10520D	AT4G23190	3.58247	0.856059	-1.97648	cysteine-rich RLK (RECEPTOR-like protein kinase) 11 (CRK11)
	BnaC07g38070D	AT4G23190	0.0718772	0.782781	3.08341	cysteine-rich RLK (RECEPTOR-like protein kinase) 11 (CRK11)
	BnaA01g12980D	AT4G23290	0.63144	3.48765	2.26602	cysteine-rich RLK (RECEPTOR-like protein kinase) 21 (CRK21)
	BnaAnng25580D	AT4G23290	7.25891	1.66883	-2.19424	cysteine-rich RLK (RECEPTOR-like protein kinase) 21 (CRK21)
	BnaA03g46220D	AT4G23740	7.08269	35.886	2.35489	Leucine-rich repeat protein kinase family protein
	BnaC07g38470D	AT4G23740	5.47374	25.6531	2.27082	Leucine-rich repeat protein kinase family protein
	BnaC01g18650D	AT4G26540	2.24242	0.441859	-2.15821	Leucine-rich repeat receptor-like protein kinase family protein
	BnaA03g50230D	AT4G30520	12.3649	1.56934	-2.93275	Leucine-rich repeat protein kinase family protein
	BnaC07g42710D	AT4G30520	7.00284	1.92687	-1.84836	Leucine-rich repeat protein kinase family protein
	BnaC01g02430D	AT4G36180	0.872021	0.0474899	-3.18199	Leucine-rich receptor-like protein kinase family protein
	BnaA01g00680D	AT4G37250	4.75371	0.128052	-4.54736	Leucine-rich repeat protein kinase family protein
	BnaC01g01670D	AT4G37250	1.70416	0.0314218	-4.07782	Leucine-rich repeat protein kinase family protein
	BnaA06g40690D	AT4G39270	0.642391	2.99601	2.34852	Leucine-rich repeat protein kinase family protein
	BnaC03g13350D	AT5G01560	0.318955	3.9321	3.52143	lectin receptor kinase a4.3 (LECRKA4.3)
	BnaAnng00040D	AT5G01890	3.14884	0.411183	-2.70885	Leucine-rich receptor-like protein kinase family protein
	BnaA10g24030D	AT5G06940	1.30312	0.104768	-2.94815	Leucine-rich repeat receptor-like protein kinase family protein
	BnaC09g48650D	AT5G06940	1.12867	0.0742615	-2.97966	Leucine-rich repeat receptor-like protein kinase family protein
	BnaC03g04070D	AT5G10020	1.70153	0.369573	-2.04618	Leucine-rich receptor-like protein kinase family protein
	BnaC02g00410D	AT5G10290	11.2772	2.82306	-2.01999	leucine-rich repeat transmembrane protein kinase family protein
	BnaA03g05790D	AT5G16000	1.44495	0.216559	-2.49272	NSP-interacting kinase 1 (NIK1)
	BnaA10g18330D	AT5G16000	4.59329	0.364498	-3.46904	NSP-interacting kinase 1 (NIK1)
	BnaC02g06700D	AT5G16590	2.09367	0.0732028	-3.81388	Leucine-rich repeat protein kinase family protein
	BnaC02g06920D	AT5G16900	1.17834	0	-5.1994	Leucine-rich repeat protein kinase family protein
	BnaC03g09930D	AT5G20050	0.266447	3.50439	3.38281	Protein kinase superfamily protein
	BnaC02g31270D	AT5G20480	7.9949	1.15963	-3.12811	EF-TU receptor (EFR)
	BnaC02g40450D	AT5G25930	26.6348	3.87353	-2.71092	Protein kinase family protein with leucine-rich repeat domain
	BnaC07g28970D	AT5G25930	19.8397	86.367	2.18151	Protein kinase family protein with leucine-rich repeat domain
	BnaC06g12330D	AT5G38250	0.237801	1.87928	2.64853	Protein kinase family protein
	BnaC02g47820D	AT5G38280	17.2001	2.98945	-2.6764	PR5-like receptor kinase (PR5K)
	BnaC04g30730D	AT5G38280	2.76751	8.14945	2.17292	PR5-like receptor kinase (PR5K)
	BnaC09g42270D	AT5G38280	1.72462	0.272006	-2.44667	PR5-like receptor kinase (PR5K)
	BnaC04g31220D	AT5G39000	10.2731	2.46752	-1.98588	Malectin/receptor-like protein kinase family protein
	BnaC06g12920D	AT5G40380	3.92795	0.816416	-2.22116	cysteine-rich RLK (RECEPTOR-like protein kinase) 42 (CRK42)
	BnaA06g36930D	AT5G43020	1.17652	0.124607	-2.79451	Leucine-rich repeat protein kinase family protein
	BnaA09g02800D	AT5G47850	0.704282	2.93301	2.06367	CRINKLY4 related 4 (CCR4)
	BnaA02g30100D	AT5G48380	41.7247	8.14696	-2.41073	BAK1-interacting receptor-like kinase 1 (BIR1)
	BnaC02g38520D	AT5G48380	34.8449	2.62581	-3.75663	BAK1-interacting receptor-like kinase 1 (BIR1)
	BnaA03g23220D	AT5G49760	4.03643	0.85201	-2.28389	Leucine-rich repeat protein kinase family protein
	BnaC03g27440D	AT5G49760	2.50884	0.523425	-2.19162	Leucine-rich repeat protein kinase family protein
	BnaA10g07860D	AT5G51560	2.16771	0.393528	-2.28406	Leucine-rich repeat protein kinase family protein
	BnaC09g28020D	AT5G51560	1.83059	0.26722	-2.51126	Leucine-rich repeat protein kinase family protein
	BnaC02g13990D	AT5G53890	3.33021	0.264514	-3.39235	phytosylfokine-alpha receptor 2 (PSKR2)
	BnaA10g10130D	AT5G56040	3.39587	0.113871	-4.27108	Leucine-rich receptor-like protein kinase family protein
	BnaC09g32560D	AT5G56040	7.14478	0.644158	-3.22197	Leucine-rich receptor-like protein kinase family protein
	BnaC02g10810D	AT5G58300	1.72239	0.20302	-3.56291	Leucine-rich repeat protein kinase family protein
	BnaC02g17040D	AT5G59670	2.3854	0.359362	-2.64853	Leucine-rich repeat protein kinase family protein
	BnaC03g11750D	AT5G59670	0.567071	0	-3.51175	Leucine-rich repeat protein kinase family protein
	BnaA02g06920D	AT5G59680	0.362115	10.6339	4.63361	Leucine-rich repeat protein kinase family protein
	BnaA03g40260D	AT5G61480	20.2834	1.04552	-4.09801	PHLOEM INTERCALATED WITH XYLEM (PXY)
	BnaC07g31220D	AT5G61480	15.3675	1.3967	-3.23593	PHLOEM INTERCALATED WITH XYLEM (PXY)
	BnaC03g51540D	AT5G62710	2.22571	0.37909	-2.37207	Leucine-rich repeat protein kinase family protein
	BnaA09g06560D	AT5G63410	13.7786	3.78015	-1.90127	Leucine-rich repeat protein kinase family protein
	BnaCnng15830D	AT5G63410	9.45368	1.02743	-3.17156	Leucine-rich repeat protein kinase family protein
	BnaA02g20100D	AT5G63930	0.524609	2.60718	2.25615	Leucine-rich repeat protein kinase family protein
	BnaA09g07170D	AT5G65710	1.32721	8.03389	2.6557	HAESA-like 2 (HSL2)
	BnaC09g07470D	AT5G67200	2.21246	0.171619	-3.12585	Leucine-rich repeat protein kinase family protein
NBS-LRR
	BnaA08g20170D	AT1G27170	0.121069	0.975558	2.75584	transmembrane receptors
	BnaA09g29600D	AT1G27180	1.61839	0.25733	-2.59621	disease resistance protein (TIR-NBS-LRR class), putative
	BnaC09g12570D	AT1G63880	1.27531	0.126912	-2.98816	Disease resistance protein (TIR-NBS-LRR class) family
	BnaA07g30490D	AT1G72950	1.29761	15.4925	3.52803	Disease resistance protein (TIR-NBS class)
	BnaC06g34090D	AT1G72950	0.112777	2.18212	3.73887	Disease resistance protein (TIR-NBS class)
	BnaC05g41740D	AT2G14080	7.85015	1.87033	-1.93058	Disease resistance protein (TIR-NBS-LRR class) family
	BnaC09g17030D	AT2G14080	2.76045	0.14288	-4.5416	Disease resistance protein (TIR-NBS-LRR class) family
	BnaC03g45210D	AT2G27030	9.36392	37.275	1.88361	calmodulin 5 (CAM5)
	BnaC03g63230D	AT4G19510	4.24203	1.15808	-1.8569	Disease resistance protein (TIR-NBS-LRR class)
	BnaA01g01450D	AT4G36150	1.08713	0.217435	-2.18835	Disease resistance protein (TIR-NBS-LRR class) family
	BnaC03g64750D	AT5G11250	5.83638	1.37984	-2.18547	Disease resistance protein (TIR-NBS-LRR class)
	BnaA03g03830D	AT5G11250	5.91888	1.07665	-2.41828	Disease resistance protein (TIR-NBS-LRR class)
	BnaA03g45000D	AT5G11250	2.07846	0.397331	-3.39236	Disease resistance protein (TIR-NBS-LRR class)
	BnaC06g39660D	AT5G17680	29.2334	4.88056	-2.57999	disease resistance protein (TIR-NBS-LRR class), putative
	BnaC03g08660D	AT5G17890	2.25898	9.10007	1.95546	DA1-related protein 4 (DAR4)
	BnaC02g07620D	AT5G17930	1.85851	0.338283	-2.43722	MIF4G domain-containing protein / MA3 domain-containing protein
	BnaCnng39060D	AT5G18350	2.00746	0.0230802	-5.3084	Disease resistance protein (TIR-NBS-LRR class) family
	BnaAnng27760D	AT5G18370	3.09333	0.657184	-2.72841	Disease resistance protein (TIR-NBS-LRR class) family
	BnaC01g39050D	AT5G22690	0.894479	0	-4.44708	Disease resistance protein (TIR-NBS-LRR class) family
	BnaC09g49630D	AT5G22690	0.113381	0.804387	2.50328	Disease resistance protein (TIR-NBS-LRR class) family
	BnaC09g14870D	AT5G38850	0.507022	0	-3.51175	Disease resistance protein (TIR-NBS-LRR class)
	BnaCnng11210D	AT5G41550	3.01368	0.203461	-3.37385	Disease resistance protein (TIR-NBS-LRR class) family
	BnaA03g38380D	AT5G41750	3.81207	15.0657	1.83853	Disease resistance protein (TIR-NBS-LRR class) family
	BnaC09g18980D	AT5G45050	0.078042	1.61165	4.09227	TOLERANT TO TOBACCO RINGSPOT NEPOVIRUS 1 (TTR1)
	BnaC02g46990D	AT5G45490	6.55631	1.11917	-2.50915	P-loop containing nucleoside triphosphate hydrolases superfamily protein
	BnaA02g24500D	AT5G46270	1.72736	0.381853	-2.2054	Disease resistance protein (TIR-NBS-LRR class) family
	BnaC06g27830D	AT5G46450	11.1773	0.587496	-4.26085	Disease resistance protein (TIR-NBS-LRR class) family
	BnaA07g26100D	AT5G46450	6.5876	0.60107	-3.48292	Disease resistance protein (TIR-NBS-LRR class) family
	BnaC07g19210D	AT5G46450	1.70707	0.247157	-2.64094	Disease resistance protein (TIR-NBS-LRR class) family

## Sheet: S7
Table S7 A list of signal transduction genes (encoding MAPK, G-proteins, CDPK and MLO proteins) identified in DEGs at 48 hpi after S. sclerotiorum infection. Fold changes relative to mock-inoculated control.
	Gene name	A. thaliana Locus	CK	T48	log2FC	Gene annotation
MAPK
	BnaA02g26910D	AT2G01450	111.812	6.93168	-4.063	MAP Kinase (MAPK) Family
	BnaC02g47660D	AT2G01450	78.8705	1.60643	-5.54659	MAP Kinase (MAPK) Family
	BnaC05g38860D	AT3G14720	15.0446	4.23231	-1.82364	MAP Kinase (MAPK) Family
	BnaA09g18630D	AT2G01450	3.19425	0.644941	-2.18594	MAP Kinase (MAPK) Family
	BnaA05g24830D	AT3G14720	3.83266	0.745754	-2.58387	MAP Kinase (MAPK) Family
	BnaC02g22230D	AT1G73500	3.98116	69.4623	4.16409	MAP Kinase Kinase (MAPKK) Family
	BnaA10g26380D	AT5G03730	11.4049	68.2164	2.54751	MAP Kinase Kinase Kinase (MAPKKK) Family
	BnaCnng02610D	AT5G03730	7.92669	58.1788	2.89878	MAP Kinase Kinase Kinase (MAPKKK) Family
	BnaA02g07690D	AT5G58350	0.765976	8.60495	2.85757	MAP Kinase Kinase Kinase (MAPKKK) Family
	BnaC07g43180D	AT4G31170	323.504	60.0466	-2.44846	MAP Kinase Kinase Kinase (MAPKKK) Family
	BnaA03g51320D	AT4G31170	120.11	30.6918	-1.98023	MAP Kinase Kinase Kinase (MAPKKK) Family
	BnaC01g11450D	AT4G18950	112.081	26.1388	-2.09457	MAP Kinase Kinase Kinase (MAPKKK) Family
	BnaA01g09740D	AT4G18950	107.504	19.804	-2.45279	MAP Kinase Kinase Kinase (MAPKKK) Family
	BnaA03g03590D	AT5G11850	16.5766	3.79017	-2.37173	MAP Kinase Kinase Kinase (MAPKKK) Family
	BnaC04g42540D	AT2G31800	35.0717	7.37802	-2.34954	MAP Kinase Kinase Kinase (MAPKKK) Family
	BnaC05g03130D	AT1G05100	31.8644	5.47949	-2.48216	MAP Kinase Kinase Kinase (MAPKKK) Family
	BnaA04g18450D	AT2G31800	14.6069	1.80771	-2.77299	MAP Kinase Kinase Kinase (MAPKKK) Family
	BnaA01g00740D	AT4G36950	19.2889	0.479186	-5.00653	MAP Kinase Kinase Kinase (MAPKKK) Family
	BnaC04g40820D	AT2G30040	15.6225	1.63906	-3.08707	MAP Kinase Kinase Kinase (MAPKKK) Family
	BnaA05g12320D	AT2G30040	9.24924	1.29536	-2.75174	MAP Kinase Kinase Kinase (MAPKKK) Family
	BnaA09g03350D	AT1G67890	3.24026	11.6583	1.81504	MAP Kinase Kinase Kinase (MAPKKK) Family
	BnaA07g12140D	AT5G67080	8.68222	36.6483	2.13349	MAP Kinase Kinase Kinase (MAPKKK) Family
	BnaC04g41700D	AT2G31010	2.15642	0.270832	-2.86454	MAP Kinase Kinase Kinase (MAPKKK) Family
	BnaC01g01730D	AT4G36950	4.67594	1.09905	-1.9706	MAP Kinase Kinase Kinase (MAPKKK) Family
	BnaA10g29440D	AT1G07150	2.41787	0.183457	-3.15222	MAP Kinase Kinase Kinase (MAPKKK) Family
	BnaC04g36900D	AT5G66850	6.63217	1.63788	-2.29797	MAP Kinase Kinase Kinase (MAPKKK) Family
	BnaC01g19100D	AT4G26890	2.86032	0.251379	-2.8955	MAP Kinase Kinase Kinase (MAPKKK) Family
	BnaAnng12350D	AT1G05100	2.58783	0.37131	-2.46116	MAP Kinase Kinase Kinase (MAPKKK) Family
	BnaC02g12970D	AT5G55560	2.59641	0.136725	-3.29104	MAP Kinase Kinase Kinase (MAPKKK) Family
	BnaCnng42530D	AT1G62400	2.06847	0.0592326	-3.57322	MAP Kinase Kinase Kinase (MAPKKK) Family
	BnaA01g15980D	AT4G26890	1.6793	0.154247	-2.71501	MAP Kinase Kinase Kinase (MAPKKK) Family
	BnaA04g28690D	AT2G31010	0.90198	0.0613665	-2.97966	MAP Kinase Kinase Kinase (MAPKKK) Family
	BnaC06g17580D	AT3G59830	0.501395	2.66173	2.267	MAP Kinase Kinase Kinase (MAPKKK) Family
	BnaC05g29750D	AT3G22750	0.216181	3.02651	3.47827	MAP Kinase Kinase Kinase (MAPKKK) Family
G-proteins
	BnaC05g00710D	AT1G01200	3.14225	0.361413	-2.58326	RAB GTPase homolog A3 (RABA3)
	BnaA09g51430D	AT1G02280	21.4041	4.04861	-2.39859	translocon at the outer envelope membrane of chloroplasts 33 (TOC33)
	BnaA02g07230D	AT5G59150	11.5107	79.6967	2.78267	RAB GTPase homolog A2D (RABA2D)
	BnaA08g29060D	AT1G07620	0.576637	4.23692	2.67061	ATOBGM
	BnaC08g47610D	AT1G07620	0.778851	4.09213	2.26046	ATOBGM
	BnaA03g58300D	AT4G18430	4.40504	19.6534	2.13397	RAB GTPase homolog A1E (RABA1e)
	BnaA05g05180D	AT2G45890	0.664441	3.23205	2.07308	RHO guanyl-nucleotide exchange factor 4 (ROPGEF4)
	BnaA06g19600D	AT3G43300	2.38756	10.5275	2.06845	HOPM interactor 7 (ATMIN7)
	BnaA04g26720D	AT2G46710	3.74503	12.8745	1.76145	Rho GTPase activating protein with PAK-box/P21-Rho-binding domain
	BnaC03g32920D	AT3G02460	6.37225	2.24318	-1.74895	Ypt/Rab-GAP domain of gyp1p superfamily protein
	BnaA05g29800D	AT3G07880	8.38071	2.2601	-1.89874	SUPERCENTIPEDE1 (SCN1)
	BnaC02g01060D	AT5G08650	5.26675	1.33164	-2.00294	Small GTP-binding protein
	BnaC03g00120D	AT5G01640	227.246	47.3172	-2.01452	prenylated RAB acceptor 1.B5 (PRA1.B5)
	BnaA09g00190D	AT4G01090	22.4396	5.08905	-2.20365	Protein of unknown function (DUF3133)
	BnaC03g31780D	AT4G01090	11.9045	2.59521	-2.24243	Protein of unknown function (DUF3133)
	BnaC08g48920D	AT3G59220	3.24657	0.472302	-2.40584	pirin (PRN)
	BnaC02g31750D	AT5G45750	25.3219	4.08058	-2.44517	RAB GTPase homolog A1C (RABA1c)
	BnaC07g18770D	AT5G45970	2.08724	0.694432	-2.54948	RAC-like 2 (RAC2)
	BnaA05g28630D	AT3G09910	4.79062	0.69848	-2.55726	RAB GTPase homolog C2B (RABC2b)
	BnaC05g41770D	AT3G11490	2.07857	0.265749	-2.64853	rac GTPase activating protein
	BnaAnng24350D	AT4G01090	6.03784	0.931131	-2.71701	Protein of unknown function (DUF3133)
	BnaCnng24850D	AT3G11397	8.33742	1.13828	-2.71992	prenylated RAB acceptor 1.A3 (PRA1.A3)
	BnaA03g57490D	AT3G15680	4.47527	0.494925	-2.74944	Ran BP2/NZF zinc finger-like superfamily protein
	BnaC03g04200D	AT5G10260	3.91008	0.447231	-2.77084	RAB GTPase homolog H1E (RABH1e)
	BnaC03g66160D	AT4G34390	7.122	1.02199	-2.78566	extra-large GTP-binding protein 2 (XLG2)
	BnaC05g44140D	AT3G07880	18.6859	2.5836	-2.78863	SUPERCENTIPEDE1 (SCN1)
	BnaA08g11230D	AT4G34390	18.5622	2.21218	-3.08826	extra-large GTP-binding protein 2 (XLG2)
	BnaC02g11080D	AT5G57960	2.14209	0.197743	-3.15655	GTP-binding protein, HflX
	BnaC02g02100D	AT5G06120	2.28499	0.197279	-3.43667	ARM repeat superfamily protein
	BnaA09g13250D	AT1G62450	2.22682	0	-3.81976	Immunoglobulin E-set superfamily protein
	BnaAnng25030D	AT1G27380	13.5508	0.802882	-3.87057	ROP-interactive CRIB motif-containing protein 2 (RIC2)
	BnaA09g55770D	AT3G63130	2.17292	0.00440968	-4.66857	RAN GTPase activating protein 1 (RANGAP1)
	BnaC03g70260D	AT5G42080	5.09549	0.056434	-5.33091	dynamin-like protein (DL1)
CDPK
	BnaC01g38680D	AT3G10300	202.898	3.06776	-5.91373	Calcium-binding EF-hand family protein
	BnaC04g48840D	AT2G43290	101.123	3.01034	-4.99757	multicopy suppressors of snf4 deficiency in yeast 3 (MSS3)
	BnaC01g31320D	AT3G22930	19.5473	0.406885	-4.92436	calmodulin-like 11 (CML11)
	BnaC04g11110D	AT2G33380	4.79222	0.0805595	-4.40925	RESPONSIVE TO DESSICATION 20 (RD20)
	BnaA05g10200D	AT2G33380	3.20621	0	-4.35439	RESPONSIVE TO DESSICATION 20 (RD20)
	BnaC03g18600D	AT2G33380	8.12043	0.322984	-4.18822	RESPONSIVE TO DESSICATION 20 (RD20)
	BnaA04g25000D	AT2G43290	66.376	3.44607	-4.06772	multicopy suppressors of snf4 deficiency in yeast 3 (MSS3)
	BnaC02g11430D	AT5G57580	4.55959	0.231662	-4.05073	Calmodulin-binding protein
	BnaC08g43170D	AT1G08450	20.0917	1.25953	-4.03253	calreticulin 3 (CRT3)
	BnaCnng29300D	AT1G53210	100.524	6.09745	-4.00329	sodium/calcium exchanger family protein / calcium-binding EF hand family protein
	BnaC06g06210D	AT1G53210	69.9163	5.23937	-3.69729	sodium/calcium exchanger family protein / calcium-binding EF hand family protein
	BnaA06g01060D	AT1G53210	125.014	9.58366	-3.6757	sodium/calcium exchanger family protein / calcium-binding EF hand family protein
	BnaC03g23130D	AT2G27030	181.078	15.679	-3.62346	calmodulin 5 (CAM5)
	BnaC05g39710D	AT3G13600	1.99905	0.110789	-3.50643	calmodulin-binding family protein
	BnaA01g24320D	AT3G22930	30.9839	2.87447	-3.45554	calmodulin-like 11 (CML11)
	BnaA06g21520D	AT5G62070	7.16919	0.574542	-3.39847	IQ-domain 23 (IQD23)
	BnaA03g19320D	AT2G27030	127.772	12.8824	-3.33372	calmodulin 5 (CAM5)
	BnaA09g51440D	AT1G02270	0.911955	0	-3.32896	Calcium-binding endonuclease/exonuclease/phosphatase family
	BnaC03g13890D	AT5G55990	12.7174	1.35169	-3.30959	calcineurin B-like protein 2 (CBL2)
	BnaA07g05960D	AT3G24110	2.46252	0.0928535	-3.28128	Calcium-binding EF-hand family protein
	BnaC03g51980D	AT5G62070	12.027	1.22648	-3.10035	IQ-domain 23 (IQD23)
	BnaA01g24360D	AT3G22910	6.12112	0.677982	-3.08707	ATPase E1-E2 type family protein / haloacid dehalogenase-like hydrolase family protein
	BnaC09g48410D	AT5G07240	18.9541	2.1173	-3.08342	IQ-domain 24 (IQD24)
	BnaC02g03410D	AT5G03040	8.7864	0.927822	-3.07722	IQ-domain 2 (iqd2)
	BnaC03g15370D	AT3G21180	2.64551	0.219939	-3.07162	autoinhibited Ca(2+)-ATPase 9 (ACA9)
	BnaC07g16820D	AT5G66210	37.2518	4.65988	-3.00735	calcium-dependent protein kinase 28 (CPK28)
	BnaA09g48890D	AT1G08450	14.3208	1.90288	-2.94555	calreticulin 3 (CRT3)
	BnaA01g37320D	AT3G13600	1.43988	0.163018	-2.91181	calmodulin-binding family protein
	BnaA03g20180D	AT2G43290	24.3007	3.23225	-2.89919	multicopy suppressors of snf4 deficiency in yeast 3 (MSS3)
	BnaA10g23680D	AT5G07240	7.01183	0.873815	-2.89819	IQ-domain 24 (IQD24)
	BnaA02g22690D	AT5G44460	17.2475	1.74495	-2.88868	calmodulin like 43 (CML43)
	BnaC07g44740D	AT4G34150	177.087	22.952	-2.86839	Calcium-dependent lipid-binding (CaLB domain) family protein
	BnaC01g07370D	AT4G31000	18.5198	2.71291	-2.85059	Calmodulin-binding protein
	BnaCnng49330D	AT5G39670	6.16748	0.577616	-2.83628	Calcium-binding EF-hand family protein
	BnaA01g06120D	AT4G31000	21.2761	3.30051	-2.80049	Calmodulin-binding protein
	BnaA01g08510D	AT4G17615	36.5307	5.57551	-2.7614	calcineurin B-like protein 1 (CBL1)
	BnaA04g23660D	AT2G41010	6.06536	0.520387	-2.75658	calmodulin (CAM)-binding protein of 25 kDa (CAMBP25)
	BnaA07g12770D	AT5G66210	22.1261	3.50608	-2.73221	calcium-dependent protein kinase 28 (CPK28)
	BnaC07g07340D	AT3G24110	1.38653	0.157302	-2.73029	Calcium-binding EF-hand family protein
	BnaA04g09200D	AT5G39380	3.88148	0.59614	-2.67346	Plant calmodulin-binding protein-related
	BnaC07g36400D	AT4G20780	18.6224	2.43497	-2.66182	calmodulin like 42 (CML42)
	BnaA06g33520D	AT3G25600	12.0026	1.30456	-2.64853	Calcium-binding EF-hand family protein
	BnaA07g15810D	AT3G52870	6.36746	0.950309	-2.63141	IQ calmodulin-binding motif family protein
	BnaC08g36980D	AT1G18890	41.0706	6.54352	-2.62148	calcium-dependent protein kinase 1 (CDPK1)
	BnaA09g08020D	AT5G66210	99.4911	20.6962	-2.4871	calcium-dependent protein kinase 28 (CPK28)
	BnaC03g24090D	AT2G43290	4.86394	0.722157	-2.46116	multicopy suppressors of snf4 deficiency in yeast 3 (MSS3)
	BnaA06g21540D	AT5G62070	3.31692	0.502329	-2.43492	IQ-domain 23 (IQD23)
	BnaCnng10830D	AT3G20410	2.67329	0.482204	-2.39875	calmodulin-domain protein kinase 9 (CPK9)
	BnaC04g27770D	AT3G52870	3.67272	0.674974	-2.35986	IQ calmodulin-binding motif family protein
	BnaC04g43780D	AT2G33380	128.183	26.234	-2.35053	RESPONSIVE TO DESSICATION 20 (RD20)
	BnaCnng03110D	AT5G03040	28.3329	5.40189	-2.3441	IQ-domain 2 (iqd2)
	BnaA03g27250D	AT3G01830	11.8247	2.27846	-2.32516	Calcium-binding EF-hand family protein
	BnaA05g14600D	AT1G53210	90.148	17.7201	-2.3214	sodium/calcium exchanger family protein / calcium-binding EF hand family protein
	BnaC09g04790D	AT5G23580	28.4976	5.84533	-2.31552	calmodulin-like domain protein kinase 9 (CDPK9)
	BnaA07g30990D	AT1G73630	11.0301	2.05501	-2.29401	EF hand calcium-binding protein family
	BnaC03g66810D	AT4G33000	5.43448	1.06166	-2.28658	calcineurin B-like protein 10 (CBL10)
	BnaC04g24860D	AT2G27030	103.219	22.32	-2.25001	calmodulin 5 (CAM5)
	BnaC02g34780D	AT2G02790	3.10361	0.622313	-2.21629	IQ-domain 29 (IQD29)
	BnaA09g44420D	AT1G18890	18.1014	3.84315	-2.19513	calcium-dependent protein kinase 1 (CDPK1)
	BnaA04g19410D	AT2G33380	135.636	31.2094	-2.18826	RESPONSIVE TO DESSICATION 20 (RD20)
	BnaA06g22060D	AT5G62570	58.439	13.3567	-2.183	Calmodulin binding protein-like
	BnaC01g10210D	AT4G17615	72.1224	16.0651	-2.17359	calcineurin B-like protein 1 (CBL1)
	BnaC09g08180D	AT5G66210	37.6472	8.97671	-2.12933	calcium-dependent protein kinase 28 (CPK28)
	BnaA03g50900D	AT4G34150	93.4143	18.7044	-2.11623	Calcium-dependent lipid-binding (CaLB domain) family protein
	BnaA04g15550D	AT2G27030	27.1354	6.29538	-2.1121	calmodulin 5 (CAM5)
	BnaA08g22720D	AT1G18210	593.133	123.292	-2.09418	Calcium-binding EF-hand family protein
	BnaA01g29290D	AT3G14590	8.54812	2.01986	-2.08658	NTMC2T6.2
	BnaC09g21100D	AT2G02790	1.70511	0.417181	-2.07776	IQ-domain 29 (IQD29)
	BnaA03g27100D	AT4G00500	14.3893	3.73872	-2.01939	alpha/beta-Hydrolases superfamily protein
	BnaC05g01050D	AT1G02270	32.1394	8.17414	-2.01242	Calcium-binding endonuclease/exonuclease/phosphatase family
	BnaC02g40040D	AT5G26920	3.47766	0.790843	-2.00599	Cam-binding protein 60-like G (CBP60G)
	BnaA04g01490D	AT3G59820	2.84201	0.729739	-1.99269	LETM1-like protein
	BnaA08g15730D	AT4G37640	4.58722	1.09918	-1.97518	calcium ATPase 2 (ACA2)
	BnaAnng36110D	AT5G66210	11.7505	3.27182	-1.96493	calcium-dependent protein kinase 28 (CPK28)
	BnaA06g38470D	AT1G18210	553.671	125.105	-1.95373	Calcium-binding EF-hand family protein
	BnaA02g35270D	AT5G57580	27.3183	7.14625	-1.9494	Calmodulin-binding protein
	BnaC01g13360D	AT4G21940	4.86992	1.32169	-1.9243	calcium-dependent protein kinase 15 (CPK15)
	BnaC01g03240D	AT4G35310	70.3603	19.8328	-1.90383	calmodulin-domain protein kinase 5 (CPK5)
	BnaC04g34480D	AT5G37770	84.8984	21.555	-1.8873	TOUCH 2 (TCH2)
	BnaCnng22820D	AT2G17290	9.26224	2.69386	-1.86609	calcium dependent protein kinase 6 (CPK6)
	BnaC08g17850D	AT1G18210	258.934	64.7656	-1.84613	Calcium-binding EF-hand family protein
	BnaC09g02710D	AT5G49480	20.34	5.58472	-1.82604	Ca2+-binding protein 1 (CP1)
	BnaA06g21360D	AT5G61900	5.89288	2.78883	-1.80714	BONZAI 1 (BON1)
	BnaC06g21690D	AT1G76650	74.29	21.426	-1.79736	calmodulin-like 38 (CML38)
	BnaC03g61330D	AT4G37640	11.21	3.20342	-1.75524	calcium ATPase 2 (ACA2)
	BnaC03g45210D	AT2G27030	9.36392	37.275	1.88361	calmodulin 5 (CAM5)
	BnaA04g08230D	AT5G37710	3.40349	13.2151	1.97601	alpha/beta-Hydrolases superfamily protein
	BnaCnng69860D	AT3G50770	33.0906	144.487	2.11542	calmodulin-like 41 (CML41)
	BnaA01g03820D	AT4G33050	0.872672	4.81314	2.24311	embryo sac development arrest 39 (EDA39)
	BnaC08g21070D	AT3G49370	0.153266	1.11643	2.6281	Calcium-dependent protein kinase (CDPK) family protein
	BnaC04g20690D	AT3G63380	3.63392	38.5523	3.3131	ATPase E1-E2 type family protein / haloacid dehalogenase-like hydrolase family protein
MLO
	BnaA08g25340D	AT1G11310	8.32701	2.07429	-2.02266	MILDEW RESISTANCE LOCUS O 2 (MLO2)
	BnaC05g08620D	AT1G11310	94.7017	14.5449	-2.72415	MILDEW RESISTANCE LOCUS O 2 (MLO2)
	BnaA06g06970D	AT1G11310	51.4145	5.88236	-3.14656	MILDEW RESISTANCE LOCUS O 2 (MLO2)
	BnaC01g29530D	AT1G61560	0.346378	3.40031	2.96731	MILDEW RESISTANCE LOCUS O 6 (MLO6)
	BnaA03g60240D	AT1G61560	1.57164	9.3426	2.54737	MILDEW RESISTANCE LOCUS O 6 (MLO6)
	BnaA01g22680D	AT1G61560	0.657219	6.78373	3.13522	MILDEW RESISTANCE LOCUS O 6 (MLO6)
	BnaC09g09370D	AT2G17480	13.4118	2.61003	-2.32599	MILDEW RESISTANCE LOCUS O 8 (MLO8)
	BnaC07g06510D	AT2G17480	2.10536	0.136503	-3.32492	MILDEW RESISTANCE LOCUS O 8 (MLO8)
	BnaA07g02640D	AT2G17480	2.35835	0.0911733	-3.78931	MILDEW RESISTANCE LOCUS O 8 (MLO8)
	BnaA03g18460D	AT2G39200	28.7988	5.28332	-2.27199	MILDEW RESISTANCE LOCUS O 12 (MLO12)

## Sheet: S8
Table S8 Summary of transcriptional regulation genes (WRKY and MYB) identified in DEGs at 48 hpi after S. sclerotiorum infection. Fold changes relative to mock-inoculated control.
	Gene name	A. thaliana Locus	CK	T48	log2FC	Gene annotation
WRKY
	BnaC07g38550D	AT4G23810	26.3931	0.831524	-4.73077	WRKY53
	BnaA09g00120D	AT4G01250	51.745	1.71008	-4.65366	WRKY22
	BnaA01g05060D	AT4G31800	42.0681	1.89293	-4.3974	WRKY DNA-binding protein 18 (WRKY18)
	BnaA06g26680D	AT5G24110	8.47525	0.249688	-4.37635	WRKY DNA-binding protein 30 (WRKY30)
	BnaA01g05500D	AT4G39410	7.82242	0.31128	-4.04075	WRKY DNA-binding protein 13 (WRKY13)
	BnaC02g26030D	AT1G80840	178.677	12.3694	-3.91149	WRKY DNA-binding protein 40 (WRKY40)
	BnaC02g40180D	AT5G26170	4.13156	0	-3.77278	WRKY DNA-binding protein 50 (WRKY50)
	BnaC01g15640D	AT4G23810	52.3024	3.70946	-3.71274	WRKY53
	BnaC02g01720D	AT5G07100	2.0695	0	-3.62189	WRKY DNA-binding protein 26 (WRKY26)
	BnaA06g40630D	AT4G39410	5.98335	0.3638	-3.37915	WRKY DNA-binding protein 13 (WRKY13)
	BnaA03g46280D	AT4G23810	4.52422	0.327193	-3.22856	WRKY53
	BnaA01g34790D	AT4G31550	21.7341	2.20763	-3.21491	WRKY DNA-binding protein 11 (WRKY11)
	BnaA07g16850D	AT3G56400	16.3446	1.98811	-3.00828	WRKY DNA-binding protein 70 (WRKY70)
	BnaC07g30290D	AT5G24110	8.95101	0.876598	-2.96869	WRKY DNA-binding protein 30 (WRKY30)
	BnaA04g26970D	AT2G47260	37.2245	4.62971	-2.96814	WRKY DNA-binding protein 23 (WRKY23)
	BnaCnng45760D	AT4G11070	15.7967	1.82138	-2.96474	WRKY41
	BnaC02g27650D	AT4G01250	3.16501	0.220425	-2.89005	WRKY22
	BnaC07g43490D	AT4G31800	130.573	19.3659	-2.80069	WRKY DNA-binding protein 18 (WRKY18)
	BnaAnng23990D	AT1G80840	181.791	27.1756	-2.7928	WRKY DNA-binding protein 40 (WRKY40)
	BnaC02g39170D	AT5G49520	18.4725	2.86408	-2.65826	WRKY DNA-binding protein 48 (WRKY48)
	BnaA05g34850D	AT2G38470	27.5949	4.67834	-2.62587	WRKY DNA-binding protein 33 (WRKY33)
	BnaC07g27240D	AT5G49520	74.7606	12.6578	-2.54448	WRKY DNA-binding protein 48 (WRKY48)
	BnaA02g21850D	AT4G11070	18.8293	3.11777	-2.52243	WRKY41
	BnaC01g06660D	AT4G31800	42.3482	7.80926	-2.50254	WRKY DNA-binding protein 18 (WRKY18)
	BnaC04g51410D	AT2G47260	2.98456	0.416672	-2.44312	WRKY DNA-binding protein 23 (WRKY23)
	BnaA07g20110D	AT1G80840	215.269	42.2405	-2.4413	WRKY DNA-binding protein 40 (WRKY40)
	BnaC09g05770D	AT4G31800	2.00019	0.665406	-2.35146	WRKY DNA-binding protein 18 (WRKY18)
	BnaA01g13440D	AT4G23810	21.1968	4.38322	-2.15922	WRKY53
	BnaC06g15910D	AT3G56400	11.8225	2.6087	-2.14995	WRKY DNA-binding protein 70 (WRKY70)
	BnaC01g06900D	AT4G31550	23.002	4.73787	-2.1359	WRKY DNA-binding protein 11 (WRKY11)
	BnaC03g67520D	AT4G31550	39.4826	8.72966	-2.06579	WRKY DNA-binding protein 11 (WRKY11)
	BnaAnng41650D	AT5G49520	31.573	7.7652	-2.02908	WRKY DNA-binding protein 48 (WRKY48)
	BnaAnng32610D	AT4G31800	63.6699	19.4806	-1.86914	WRKY DNA-binding protein 18 (WRKY18)
	BnaC05g23680D	AT1G30650	11.1871	40.7564	1.8097	WRKY DNA-binding protein 14 (WRKY14)
	BnaA02g36910D	AT2G03340	1.63773	6.68552	1.95222	WRKY DNA-binding protein 3 (WRKY3)
	BnaA08g08590D	AT4G18170	3.27559	13.6457	2.00378	WRKY DNA-binding protein 28 (WRKY28)
	BnaC06g25390D	AT1G69310	4.13852	19.0499	2.26894	WRKY DNA-binding protein 57 (WRKY57)
	BnaC04g40940D	AT4G04450	2.25523	11.7307	2.39653	WRKY42
	BnaC03g29850D	AT4G04450	0.213604	1.86818	2.42519	WRKY42
	BnaC05g20030D	AT5G15130	0.185794	1.32902	2.54368	WRKY DNA-binding protein 72 (WRKY72)
	BnaC09g13680D	AT1G62300	4.48727	30.3158	2.72358	WRKY6
	BnaC09g44020D	AT5G13080	23.6998	181.816	2.92103	WRKY DNA-binding protein 75 (WRKY75)
	BnaA09g13370D	AT1G62300	4.46086	35.4264	2.95106	WRKY6
	BnaC03g05760D	AT5G13080	13.5004	134.804	3.22278	WRKY DNA-binding protein 75 (WRKY75)
	BnaA10g20210D	AT5G13080	24.5797	265.632	3.43201	WRKY DNA-binding protein 75 (WRKY75)
	BnaA09g44440D	AT1G18860	0.104327	2.47851	4.01458	WRKY DNA-binding protein 61 (WRKY61)
	BnaC08g11240D	AT4G18170	0.373924	8.24444	4.03161	WRKY DNA-binding protein 28 (WRKY28)
	BnaA03g04160D	AT5G13080	5.08907	96.116	4.04938	WRKY DNA-binding protein 75 (WRKY75)
	BnaA03g46020D	AT4G23550	0.167311	4.61	4.07782	WRKY29
	BnaC07g38350D	AT4G23550	0.139266	4.134	4.18053	WRKY29
	BnaC04g19430D	AT1G62300	0.161632	6.1969	4.83016	WRKY6
MYB
	BnaC09g03530D	AT5G26660	13.0393	0.0969858	-6.13885	myb domain protein 86 (MYB86)
	BnaAnng36570D	AT1G18710	8.32197	0	-6.09622	myb domain protein 47 (MYB47)
	BnaA03g40190D	AT5G61420	6.15571	0	-5.96653	myb domain protein 28 (MYB28)
	BnaCnng43220D	AT5G61420	4.5159	0	-5.54525	myb domain protein 28 (MYB28)
	BnaA07g25720D	AT1G66230	9.01848	0	-5.5027	myb domain protein 20 (MYB20)
	BnaAnng26800D	AT5G26660	27.5574	0.485893	-5.37979	myb domain protein 86 (MYB86)
	BnaCnng28540D	AT3G13890	7.40782	0.211136	-4.89431	myb domain protein 26 (MYB26)
	BnaCnng01390D	AT4G01680	20.1283	0.602712	-4.87789	myb domain protein 55 (MYB55)
	BnaC09g05290D	AT5G61420	5.90217	0	-4.79151	myb domain protein 28 (MYB28)
	BnaC08g18260D	AT1G18710	4.35518	0.100288	-4.56924	myb domain protein 47 (MYB47)
	BnaCnng17910D	AT1G66230	5.29876	0	-4.56207	myb domain protein 20 (MYB20)
	BnaA03g53870D	AT4G37260	5.54086	0.0796523	-4.5113	myb domain protein 73 (MYB73)
	BnaC01g26440D	AT3G50060	58.8095	3.10726	-4.1891	myb domain protein 77 (MYB77)
	BnaC09g05650D	AT5G62470	6.38343	0.324614	-4.00927	myb domain protein 96 (MYB96)
	BnaC01g41180D	AT4G21440	2.84322	0	-3.99373	MYB-like 102 (MYB102)
	BnaA07g31540D	AT1G74430	25.0811	1.48776	-3.97782	myb domain protein 95 (MYB95)
	BnaA01g21090D	AT3G50060	91.691	5.64946	-3.93945	myb domain protein 77 (MYB77)
	BnaA04g10750D	AT5G41020	0.718095	0.000145266	-3.81976	myb family transcription factor
	BnaA09g06090D	AT5G62470	9.21986	0.737301	-3.53168	myb domain protein 96 (MYB96)
	BnaC07g37430D	AT4G22680	2.39814	0	-3.45336	myb domain protein 85 (MYB85)
	BnaA01g12370D	AT4G22680	4.30365	0.211798	-3.39241	myb domain protein 85 (MYB85)
	BnaC07g46430D	AT4G37260	3.33863	0.210661	-3.29702	myb domain protein 73 (MYB73)
	BnaA02g30960D	AT5G49620	7.38581	0.65365	-3.23618	myb domain protein 78 (MYB78)
	BnaC09g01940D	AT3G28910	2.26502	0.128847	-3.21926	myb domain protein 30 (MYB30)
	BnaC02g39260D	AT5G49620	10.8576	1.12871	-3.14316	myb domain protein 78 (MYB78)
	BnaC08g48630D	AT3G50060	153.754	16.5003	-3.13594	myb domain protein 77 (MYB77)
	BnaAnng03830D	AT3G50060	55.6835	6.15835	-3.09403	myb domain protein 77 (MYB77)
	BnaC09g35120D	AT5G59780	6.3475	0.685996	-3.02675	myb domain protein 59 (MYB59)
	BnaC07g28680D	AT5G26660	1.43845	0.0641194	-2.97327	myb domain protein 86 (MYB86)
	bnaunng00920D	AT1G74650	9.85261	1.09478	-2.91878	myb domain protein 31 (MYB31)
	BnaA02g33410D	AT5G62470	9.15199	1.18705	-2.844	myb domain protein 96 (MYB96)
	BnaC02g16640D	AT5G67300	39.7816	5.26477	-2.82375	myb domain protein r1 (MYBR1)
	BnaA09g52130D	AT4G01680	12.6204	1.93543	-2.74223	myb domain protein 55 (MYB55)
	BnaC05g47520D	AT3G04030	2.07157	0.207617	-2.71501	Homeodomain-like superfamily protein
	BnaA09g02150D	AT3G27810	3.96378	0.48163	-2.39588	myb domain protein 21 (MYB21)
	BnaA01g00670D	AT4G37260	68.966	13.8344	-2.3142	myb domain protein 73 (MYB73)
	BnaC07g16030D	AT5G67300	110.551	21.9572	-2.29168	myb domain protein r1 (MYBR1)
	BnaC01g01660D	AT4G37260	76.8744	16.1056	-2.20508	myb domain protein 73 (MYB73)
	BnaA01g02240D	AT4G34990	16.7583	3.62327	-2.18428	myb domain protein 32 (MYB32)
	BnaA03g40690D	AT3G50060	49.519	10.3145	-2.15748	myb domain protein 77 (MYB77)
	BnaA03g04050D	AT5G12870	5.12187	1.30495	-2.06463	myb domain protein 46 (MYB46)
	BnaAnng32620D	AT5G59780	8.37213	2.1626	-1.95599	myb domain protein 59 (MYB59)
	BnaC08g38370D	AT1G16490	3.63384	13.2622	1.78877	myb domain protein 58 (MYB58)
	BnaC05g04250D	AT1G06180	10.0926	36.919	1.80259	myb domain protein 13 (MYB13)
	BnaC08g37160D	AT1G18570	2.5123	9.65488	1.81177	myb domain protein 51 (MYB51)
	BnaA02g02580D	AT5G15310	1.60229	6.15888	1.89781	myb domain protein 16 (MYB16)
	BnaC04g05500D	AT2G39880	1.47227	5.92888	1.9913	myb domain protein 25 (MYB25)
	BnaC07g13600D	AT1G22640	2.44771	11.0937	2.10773	myb domain protein 3 (MYB3)
	BnaA08g15610D	AT4G37260	0.836138	4.24299	2.15048	myb domain protein 73 (MYB73)
	BnaC06g39570D	AT1G79180	1.81206	9.54865	2.21702	myb domain protein 63 (MYB63)
	BnaC03g28550D	AT4G09460	5.93792	28.187	2.24323	myb domain protein 6 (MYB6)
	BnaA03g24010D	AT4G09460	5.78249	28.0861	2.27398	myb domain protein 6 (MYB6)
	BnaA10g04120D	AT1G06180	6.2688	35.9292	2.42934	myb domain protein 13 (MYB13)
	BnaC02g46060D	AT1G68320	1.52352	9.66955	2.46698	myb domain protein 62 (MYB62)
	BnaAnng34960D	AT3G09230	0.418437	3.22103	2.62124	myb domain protein 1 (MYB1)
	BnaA02g26180D	AT2G02060	0.877741	7.0744	2.78398	Homeodomain-like superfamily protein
	BnaC07g08320D	AT3G23250	1.68957	13.227	2.85268	myb domain protein 15 (MYB15)
	BnaC09g41280D	AT5G16600	0.531639	4.93287	2.86737	myb domain protein 43 (MYB43)
	BnaA07g31680D	AT1G74650	0.366851	4.03736	3.09899	myb domain protein 31 (MYB31)
	BnaC06g34910D	AT1G74080	1.29043	13.2165	3.25259	myb domain protein 122 (MYB122)
	BnaA07g26980D	AT1G68320	0.630173	7.2559	3.27519	myb domain protein 62 (MYB62)
	BnaC03g71860D	AT5G54230	0.2797	4.95188	3.63237	myb domain protein 49 (MYB49)
	BnaA03g11930D	AT5G54230	0.173008	5.20226	4.18053	myb domain protein 49 (MYB49)
	BnaC08g20580D	AT3G48920	0.175019	6.2244	4.34436	myb domain protein 45 (MYB45)
	BnaC05g45330D	AT3G06490	0.137096	4.8565	4.43024	myb domain protein 108 (MYB108)
	BnaAnng32120D	AT1G68320	0.177492	8.80254	4.87514	myb domain protein 62 (MYB62)
	BnaA02g13730D	AT1G68320	0.338366	21.3122	5.48414	myb domain protein 62 (MYB62)

## Sheet: S9
Table S9 Summary of hormone regulation genes (JA and ET) identified in DEGs at 48 hpi after S. sclerotiorum infection. Fold changes relative to mock-inoculated control
	Gene name	A. thaliana Locus	CK	T48	log2FC	Gene annotation
JA
	BnaA08g26450D	AT1G09400	2.62757	0	-4.1853	FMN-linked oxidoreductases superfamily protein
	BnaC08g37780D	AT1G17380	239.146	16.6743	-3.78559	jasmonate-zim-domain protein 5 (JAZ5)
	BnaC08g48320D	AT1G17420	74.9355	2.07304	-4.98108	lipoxygenase 3 (LOX3)
	BnaA08g23120D	AT1G17420	52.7473	0.338867	-7.10089	lipoxygenase 3 (LOX3)
	BnaC08g37760D	AT1G17420	25.1805	0.432727	-5.70661	lipoxygenase 3 (LOX3)
	BnaA09g45010D	AT1G17420	8.66555	0.178227	-5.23643	lipoxygenase 3 (LOX3)
	BnaAnng36570D	AT1G18710	8.32197	0	-6.09622	myb domain protein 47 (MYB47)
	BnaC08g18260D	AT1G18710	4.35518	0.100288	-4.56924	myb domain protein 47 (MYB47)
	BnaA08g22020D	AT1G19570	15.3599	1.13598	-3.47967	dehydroascorbate reductase (DHAR1)
	BnaC08g18860D	AT1G19570	9.6146	0.781764	-3.2759	dehydroascorbate reductase (DHAR1)
	BnaC08g18910D	AT1G19640	40.1327	0.129844	-7.27751	jasmonic acid carboxyl methyltransferase (JMT)
	BnaA06g13800D	AT1G19640	16.4648	0.118456	-6.16073	jasmonic acid carboxyl methyltransferase (JMT)
	BnaC05g15220D	AT1G19640	12.4573	0.0567475	-6.26108	jasmonic acid carboxyl methyltransferase (JMT)
	BnaA08g21970D	AT1G19640	14.1137	0.444032	-4.69286	jasmonic acid carboxyl methyltransferase (JMT)
	BnaC08g19000D	AT1G19640	5.6769	0.0603142	-4.96421	jasmonic acid carboxyl methyltransferase (JMT)
	BnaC08g19310D	AT1G20510	254.336	62.1219	-1.91256	OPC-8:0 CoA ligase1 (OPCL1)
	BnaA08g21760D	AT1G20510	125.73	18.5077	-2.32813	OPC-8:0 CoA ligase1 (OPCL1)
	BnaC05g21910D	AT1G28480	17.3473	2.2701	-3.07063	GRX480
	BnaA09g27230D	AT1G28480	19.8104	1.15275	-3.5789	GRX480
	BnaA07g08330D	AT1G28480	10.0662	0.694254	-3.17968	GRX480
	BnaA06g01390D	AT1G54040	566.562	118.48	-2.27272	epithiospecifier protein (ESP)
	BnaC06g06830D	AT1G54040	58.0045	2.48876	-4.49923	epithiospecifier protein (ESP)
	BnaCnng28030D	AT1G56650	1.70267	0	-3.45336	production of anthocyanin pigment 1 (PAP1)
	BnaC09g12820D	AT1G63650	3.48973	0	-5.67867	ENHANCER OF GLABRA 3 (EGL3)
	BnaA07g28810D	AT1G70700	152.427	31.8765	-2.25667	TIFY7
	BnaC02g20120D	AT1G70700	137.506	17.6879	-2.93343	TIFY7
	BnaCnng65670D	AT1G70700	131.213	18.1794	-2.86768	TIFY7
	BnaA07g23750D	AT1G70700	130.032	6.95237	-4.23596	TIFY7
	BnaC06g24560D	AT1G70700	60.447	12.4448	-2.29243	TIFY7
	BnaA07g30200D	AT1G72450	214.634	19.4532	-3.54334	jasmonate-zim-domain protein 6 (JAZ6)
	BnaA02g16020D	AT1G72520	105.61	22.1474	-2.02779	PLAT/LH2 domain-containing lipoxygenase family protein
	BnaC02g22590D	AT1G74020	25.5598	269.661	3.45939	strictosidine synthase 2 (SS2)
	BnaA02g17040D	AT1G74950	345.055	27.8713	-3.57993	TIFY10B
	BnaA07g31880D	AT1G74950	251.845	44.9445	-2.45879	TIFY10B
	BnaC06g22690D	AT1G74950	109.284	12.9322	-3.03717	TIFY10B
	BnaA07g21950D	AT1G74950	89.3908	16.1578	-2.39703	TIFY10B
	BnaCnng08230D	AT1G74950	27.8408	6.27619	-2.121	TIFY10B
	BnaC09g41020D	AT1G76680	21.2802	0.678801	-4.80127	12-oxophytodienoate reductase 1 (OPR1)
	BnaCnng06830D	AT1G76680	0.835629	36.182	4.73556	12-oxophytodienoate reductase 1 (OPR1)
	BnaC06g39570D	AT1G79180	1.81206	9.54865	2.21702	myb domain protein 63 (MYB63)
	BnaA07g14320D	AT2G28900	34.9554	2.50955	-3.73062	outer plastid envelope protein 16-1 (OEP16-1)
	BnaC04g15130D	AT2G28900	31.644	2.10171	-3.80854	outer plastid envelope protein 16-1 (OEP16-1)
	BnaA04g17150D	AT2G29980	52.243	7.483	-2.7786	fatty acid desaturase 3 (FAD3)
	BnaC04g14820D	AT2G29980	13.0487	3.0886	-1.99587	fatty acid desaturase 3 (FAD3)
	BnaC04g11470D	AT2G33150	87.9533	490.909	2.44129	peroxisomal 3-ketoacyl-CoA thiolase 3 (PKT3)
	BnaA03g15290D	AT2G33150	53.4626	204.653	1.88818	peroxisomal 3-ketoacyl-CoA thiolase 3 (PKT3)
	BnaC03g18470D	AT2G33150	15.8221	66.4766	2.02686	peroxisomal 3-ketoacyl-CoA thiolase 3 (PKT3)
	BnaC03g19040D	AT2G34600	313.565	20.3962	-3.84795	jasmonate-zim-domain protein 7 (JAZ7)
	BnaA04g20270D	AT2G34600	25.4401	0	-4.4767	jasmonate-zim-domain protein 7 (JAZ7)
	BnaA04g25520D	AT2G44050	10.291	52.589	2.32714	COI1 SUPPRESSOR1 (COS1)
	BnaC05g45330D	AT3G06490	0.137096	4.8565	4.43024	myb domain protein 108 (MYB108)
	BnaC03g37090D	AT3G11170	7.70254	1.66171	-2.1859	fatty acid desaturase 7 (FAD7)
	BnaA05g24050D	AT3G15500	2.11215	16.6527	2.8725	NAC domain containing protein 3 (NAC3)
	BnaA01g28930D	AT3G15500	1.72732	37.6548	4.44001	NAC domain containing protein 3 (NAC3)
	BnaC05g38150D	AT3G15500	0.99491	28.2371	4.6132	NAC domain containing protein 3 (NAC3)
	BnaC01g36040D	AT3G15500	0.822273	14.5793	3.90734	NAC domain containing protein 3 (NAC3)
	BnaC03g39160D	AT3G15500	0.462363	15.8513	4.72141	NAC domain containing protein 3 (NAC3)
	BnaC05g36760D	AT3G16470	10.1971	1.87268	-2.51946	JASMONATE RESPONSIVE 1 (JR1)
	BnaC05g35610D	AT3G17860	83.1601	17.1708	-2.24415	jasmonate-zim-domain protein 3 (JAZ3)
	BnaA05g22360D	AT3G17860	75.4168	12.7994	-2.52142	jasmonate-zim-domain protein 3 (JAZ3)
	BnaA01g27170D	AT3G17860	24.0797	3.55033	-2.69219	jasmonate-zim-domain protein 3 (JAZ3)
	BnaAnng41010D	AT3G17860	24.7935	2.61441	-3.09189	jasmonate-zim-domain protein 3 (JAZ3)
	BnaC01g34620D	AT3G17860	23.8839	2.56398	-3.07086	jasmonate-zim-domain protein 3 (JAZ3)
	BnaC07g22910D	AT3G25770	32.9371	0	-6.7519	allene oxide cyclase 2 (AOC2)
	BnaA06g33410D	AT3G25770	26.0042	0.132852	-5.83469	allene oxide cyclase 2 (AOC2)
	BnaA09g19550D	AT3G25770	9.31396	0.463483	-3.48186	allene oxide cyclase 2 (AOC2)
	BnaC09g52550D	AT3G25780	452.874	102.591	-1.98083	allene oxide cyclase 3 (AOC3)
	BnaC07g22930D	AT3G25780	6.14275	0.217491	-3.73887	allene oxide cyclase 3 (AOC3)
	BnaC09g31100D	AT3G27670	3.53649	0.711969	-2.30192	RESURRECTION1 (RST1)
	BnaA07g24880D	AT3G45140	108.596	29.3666	-1.95071	lipoxygenase 2 (LOX2)
	BnaC06g26190D	AT3G45140	26.0313	0.482345	-5.60928	lipoxygenase 2 (LOX2)
	BnaA07g24860D	AT3G45140	13.4211	0.565801	-4.54968	lipoxygenase 2 (LOX2)
	BnaA07g38540D	AT3G45140	12.2042	1.24296	-2.51195	lipoxygenase 2 (LOX2)
	BnaCnng78230D	AT3G45140	6.7449	0.90709	-2.87088	lipoxygenase 2 (LOX2)
	BnaCnng67400D	AT3G45140	7.05069	0.606579	-3.30112	lipoxygenase 2 (LOX2)
	BnaA07g19600D	AT3G45140	1.27033	0.218403	-2.34906	lipoxygenase 2 (LOX2)
	BnaCnng38640D	AT3G45140	2.99801	0.445174	-2.46082	lipoxygenase 2 (LOX2)
	BnaCnng70040D	AT3G45140	10.5389	0.31873	-3.53496	lipoxygenase 2 (LOX2)
	BnaA07g16850D	AT3G56400	16.3446	1.98811	-3.00828	WRKY DNA-binding protein 70 (WRKY70)
	BnaC06g15910D	AT3G56400	11.8225	2.6087	-2.14995	WRKY DNA-binding protein 70 (WRKY70)
	BnaC01g41470D	AT4G23100	208.934	873.75	2.02683	ROOT MERISTEMLESS 1 (RML1)
	BnaA01g12900D	AT4G23100	94.8235	571.647	2.55958	ROOT MERISTEMLESS 1 (RML1)
	BnaC01g19060D	AT4G26850	21.8017	3.04876	-2.8482	vitamin c defective 2 (VTC2)
	BnaC07g40500D	AT4G26850	5.05271	0.474858	-3.13106	vitamin c defective 2 (VTC2)
	BnaA01g07910D	AT4G29010	13.9782	95.7268	2.71662	ABNORMAL INFLORESCENCE MERISTEM (AIM1)
	BnaA08g30740D	AT4G29010	3.14449	15.5	2.18504	ABNORMAL INFLORESCENCE MERISTEM (AIM1)
	BnaC07g41660D	AT4G29010	0.0754308	0.917109	3.02246	ABNORMAL INFLORESCENCE MERISTEM (AIM1)
	BnaA01g01780D	AT4G35770	1.1186	13.1	3.33398	SENESCENCE 1 (SEN1)
	BnaC01g02910D	AT4G35770	0.461561	8.80611	3.87648	SENESCENCE 1 (SEN1)
	BnaA01g00280D	AT4G37760	6.16184	0.573416	-3.25503	squalene epoxidase 3 (SQE3)
	BnaC02g00990D	AT5G08790	73.0208	1.58821	-5.34757	ATAF2
	BnaC03g71460D	AT5G13220	29.3246	6.78717	-2.01568	jasmonate-zim-domain protein 10
	BnaA03g04250D	AT5G13220	15.9954	0.389882	-4.51602	jasmonate-zim-domain protein 10
	BnaA09g03700D	AT5G27380	11.4816	47.6223	2.00611	glutathione synthetase 2 (GSH2)
	BnaC02g29610D	AT5G42650	290.652	21.2295	-3.65589	allene oxide synthase (AOS)
ET
	BnaC05g00530D	AT1G01480	1.49169	17.4396	3.47311	1-amino-cyclopropane-1-carboxylate synthase 2 (ACS2)
	BnaA10g00470D	AT1G01480	0.92707	22.6427	4.47423	1-amino-cyclopropane-1-carboxylate synthase 2 (ACS2)
	BnaC08g00620D	AT1G04310	1.05185	7.20483	2.7117	ethylene response sensor 2 (ERS2)
	BnaCnng69330D	AT1G04310	0.741182	7.27796	3.24336	ethylene response sensor 2 (ERS2)
	BnaAnng25820D	AT1G04310	0.410287	5.05065	3.48135	ethylene response sensor 2 (ERS2)
	BnaAnng12450D	AT1G05010	37.3319	139.081	1.99044	ethylene-forming enzyme (EFE)
	BnaC08g01480D	AT1G05710	47.1014	6.98273	-2.8698	basic helix-loop-helix (bHLH) DNA-binding superfamily protein
	BnaA10g03490D	AT1G05710	14.1246	2.3429	-2.51465	basic helix-loop-helix (bHLH) DNA-binding superfamily protein
	BnaC05g03860D	AT1G05710	5.72259	0.520196	-2.95662	basic helix-loop-helix (bHLH) DNA-binding superfamily protein
	BnaA09g50010D	AT1G06160	2.72504	86.2705	4.88356	octadecanoid-responsive Arabidopsis AP2/ERF 59 (ORA59)
	BnaC08g44670D	AT1G06160	2.00027	58.8348	4.73769	octadecanoid-responsive Arabidopsis AP2/ERF 59 (ORA59)
	BnaC05g04210D	AT1G06160	0.954008	47.5471	5.37876	octadecanoid-responsive Arabidopsis AP2/ERF 59 (ORA59)
	BnaA10g04090D	AT1G06160	0.684514	24.6574	4.78498	octadecanoid-responsive Arabidopsis AP2/ERF 59 (ORA59)
	BnaAnng36290D	AT1G12610	130.942	3.09839	-5.26986	DWARF AND DELAYED FLOWERING 1 (DDF1)
	BnaC08g15650D	AT1G12610	150.015	2.01736	-5.87434	DWARF AND DELAYED FLOWERING 1 (DDF1)
	BnaC08g41070D	AT1G12610	87.6977	1.08434	-6.04631	DWARF AND DELAYED FLOWERING 1 (DDF1)
	BnaCnng31550D	AT1G12610	94.9952	1.44486	-5.76241	DWARF AND DELAYED FLOWERING 1 (DDF1)
	BnaA09g47030D	AT1G12610	64.4365	1.17848	-5.48938	DWARF AND DELAYED FLOWERING 1 (DDF1)
	BnaC05g11660D	AT1G15360	8.57866	1.79602	-2.06894	SHINE 1 (SHN1)
	BnaC05g11890D	AT1G15520	7.7284	110.36	3.81261	pleiotropic drug resistance 12 (PDR12)
	BnaA06g10230D	AT1G15520	7.00165	97.2048	3.77073	pleiotropic drug resistance 12 (PDR12)
	BnaC08g37160D	AT1G18570	2.5123	9.65488	1.81177	myb domain protein 51 (MYB51)
	BnaA08g01300D	AT1G53170	50.2092	9.91172	-2.14308	ethylene response factor 8 (ERF8)
	BnaA09g13300D	AT1G62380	258.953	1480.06	2.44901	ACC oxidase 2 (ACO2)
	BnaC02g22230D	AT1G73500	3.98116	69.4623	4.16409	MAP kinase kinase 9 (MKK9)
	BnaA07g31840D	AT1G74910	17.6778	4.28263	-2.09285	ADP-glucose pyrophosphorylase family protein
	BnaC06g37860D	AT1G77120	140.228	531.065	1.95436	alcohol dehydrogenase 1 (ADH1)
	BnaA03g38630D	AT2G14580	5.34758	57.8996	3.43939	basic pathogenesis-related protein 1 (PRB1)
	BnaCnng67880D	AT2G19590	29.5675	200.137	2.6733	ACC oxidase 1 (ACO1)
	BnaA09g43510D	AT2G20950	47.1072	8.10654	-2.46576	Arabidopsis phospholipase-like protein (PEARLI 4) family
	BnaC03g27360D	AT2G20950	7.2054	25.8829	1.84825	Arabidopsis phospholipase-like protein (PEARLI 4) family
	BnaC08g49040D	AT2G26070	16.3176	61.7699	1.8718	REVERSION-TO-ETHYLENE SENSITIVITY1 (RTE1)
	BnaC03g17400D	AT2G31230	10.8547	37.3808	1.76132	ethylene-responsive element binding factor 15 (ERF15)
	BnaC04g51810D	AT2G40940	11.9361	40.6197	1.80934	ethylene response sensor 1 (ERS1)
	BnaC04g49870D	AT2G44840	85.1405	8.59532	-3.19172	ethylene-responsive element binding factor 13 (ERF13)
	BnaA04g25900D	AT2G44840	72.4321	10.8707	-2.61957	ethylene-responsive element binding factor 13 (ERF13)
	BnaCnng09130D	AT2G44840	28.3059	2.1735	-3.52196	ethylene-responsive element binding factor 13 (ERF13)
	BnaC04g04520D	AT2G45820	197.408	45.8181	-2.14458	Remorin family protein
	BnaC04g50490D	AT2G45820	186.686	33.5364	-2.5287	Remorin family protein
	BnaA05g05140D	AT2G45820	180.994	44.6718	-2.06518	Remorin family protein
	BnaA03g28780D	AT3G04720	997.596	7992.9	3.0528	pathogenesis-related 4 (PR4)
	BnaC03g33900D	AT3G04720	1042.76	5387.64	2.49315	pathogenesis-related 4 (PR4)
	BnaA03g28770D	AT3G04720	176.454	862.511	2.28668	pathogenesis-related 4 (PR4)
	BnaA03g28760D	AT3G04720	12.0789	317.738	4.68654	pathogenesis-related 4 (PR4)
	BnaCnng37330D	AT3G22850	3.60763	0.350224	-2.83166	Aluminium induced protein with YGL and LRDR motifs
	BnaA03g36840D	AT3G22850	2.61608	0.196723	-2.79451	Aluminium induced protein with YGL and LRDR motifs
	BnaCnng68360D	AT3G23150	37.8027	161.932	2.08455	ethylene response 2 (ETR2)
	BnaC07g08360D	AT3G23220	1.03614	9.18088	2.86393	Integrase-type DNA-binding superfamily protein
	BnaC07g08350D	AT3G23230	2.25893	35.657	3.80116	Integrase-type DNA-binding superfamily protein
	BnaC01g31050D	AT3G23230	0.758047	5.21014	2.54948	Integrase-type DNA-binding superfamily protein
	BnaA07g06750D	AT3G23230	0.639477	24.3563	4.72325	Integrase-type DNA-binding superfamily protein
	BnaA01g23940D	AT3G23240	11.6745	179.187	3.9777	ethylene response factor 1 (ERF1)
	BnaC07g07150D	AT3G24500	3.45292	13.8101	1.94436	multiprotein bridging factor 1C (MBF1C)
	BnaA07g05600D	AT3G24500	0.449125	5.41248	3.20992	multiprotein bridging factor 1C (MBF1C)
	BnaC03g53620D	AT3G45780	29.7234	8.79467	-1.78142	phototropin 1 (PHOT1)
	BnaA09g34520D	AT3G54720	2.30602	0.515919	-2.11489	ALTERED MERISTEM PROGRAM 1 (AMP1)
	BnaA09g37540D	AT3G59060	5.42231	0.565265	-3.13059	phytochrome interacting factor 3-like 6 (PIL6)
	BnaCnng27780D	AT4G15530	1.84049	117.396	5.92785	pyruvate orthophosphate dikinase (PPDK)
	BnaA01g18440D	AT4G15530	1.35092	78.3098	5.70577	pyruvate orthophosphate dikinase (PPDK)
	BnaA01g34910D	AT4G17490	21.6282	5.39677	-1.85835	ethylene responsive element binding factor 6 (ERF6)
	BnaC07g39690D	AT4G25500	14.5938	3.56696	-1.97354	arginine/serine-rich splicing factor 35 (RSP35)
	BnaA01g16440D	AT4G27440	25.2691	1.0794	-4.39457	protochlorophyllide oxidoreductase B (PORB)
	BnaC01g19630D	AT4G27440	20.2205	2.10791	-3.17481	protochlorophyllide oxidoreductase B (PORB)
	BnaC08g12490D	AT4G27450	103.641	486.923	2.19885	Aluminium induced protein with YGL and LRDR motifs
	BnaC01g19640D	AT4G27450	52.1438	297.349	2.47421	Aluminium induced protein with YGL and LRDR motifs
	BnaA01g16450D	AT4G27450	67.3749	472.151	2.77743	Aluminium induced protein with YGL and LRDR motifs
	BnaC01g08210D	AT4G30160	5.39207	19.5559	1.81199	villin 4 (VLN4)
	BnaA03g51900D	AT4G32040	24.0303	6.01761	-1.97048	KNOTTED1-like homeobox gene 5 (KNAT5)
	BnaC07g46600D	AT4G37580	1.37339	0	-4.03414	HOOKLESS 1 (HLS1)
	BnaC01g01140D	AT4G37870	115.504	585.355	2.36857	phosphoenolpyruvate carboxykinase 1 (PCK1)
	BnaA01g00210D	AT4G37870	47.2843	435.061	3.21099	phosphoenolpyruvate carboxykinase 1 (PCK1)
	BnaC02g02730D	AT5G04430	4.43615	1.12916	-1.92619	binding to TOMV RNA 1L (long form) (BTR1L)
	BnaA03g55200D	AT5G05170	34.0366	5.98727	-2.53298	CONSTITUTIVE EXPRESSION OF VSP 1 (CEV1)
	BnaC02g02440D	AT5G05170	26.7779	1.16342	-4.51942	CONSTITUTIVE EXPRESSION OF VSP 1 (CEV1)
	BnaCnng36390D	AT5G07580	10.4805	48.1064	2.15213	Integrase-type DNA-binding superfamily protein
	BnaC03g03450D	AT5G08290	2.87214	20.2688	2.70815	YELLOW-LEAF-SPECIFIC GENE 8 (YLS8)
	BnaC02g09010D	AT5G19780	7.06544	0.358708	-4.02492	tubulin alpha-5 (TUA5)
	BnaC02g09000D	AT5G19780	1.5984	0	-3.86526	tubulin alpha-5 (TUA5)
	BnaA10g29690D	AT5G19880	2.5713	33.4787	3.67628	Peroxidase superfamily protein
	BnaC09g37770D	AT5G19880	1.38396	21.2242	3.8444	Peroxidase superfamily protein
	BnaA09g04600D	AT5G25350	4.23947	29.6769	2.81451	EIN3-binding F box protein 2 (EBF2)
	BnaA07g32150D	AT5G44420	63.1067	8.62414	-2.85657	plant defensin 1.2 (PDF1.2)
	BnaA02g23620D	AT5G44790	0.968974	4.84121	2.20931	RESPONSIVE-TO-ANTAGONIST 1 (RAN1)
	BnaC02g31910D	AT5G45890	3.49086	12.5622	1.81031	senescence-associated gene 12 (SAG12)
	BnaC07g20090D	AT5G47230	16.5028	3.54699	-2.08101	ethylene responsive element binding factor 5 (ERF5)
	BnaC09g20100D	AT5G47230	10.1439	0.579177	-3.66593	ethylene responsive element binding factor 5 (ERF5)
	BnaC02g15560D	AT5G51690	4.77222	0.651639	-2.74418	1-amino-cyclopropane-1-carboxylate synthase 12 (ACS12)
	BnaA02g10970D	AT5G52300	570.274	8.46651	-7.82426	LOW-TEMPERATURE-INDUCED 65 (LTI65)
	BnaC02g15270D	AT5G52300	204.372	0.275735	-9.47199	LOW-TEMPERATURE-INDUCED 65 (LTI65)
	BnaA02g07690D	AT5G58350	0.765976	8.60495	2.85757	with no lysine (K) kinase 4 (WNK4)
	BnaAnng06940D	AT5G61600	4.13858	35.0185	3.01757	ethylene response factor 104 (ERF104)
	BnaA06g23830D	AT5G64900	15.0261	1.42312	-3.20587	precursor of peptide 1 (PROPEP1)

## Sheet: S10
Table S10 Summary of PR genes identified in DEGs at 48 hpi after S. sclerotiorum infection. Fold changes relative to mock-inoculated control
Gene name	A. thaliana Locus	CK	T48	log2FC	Gene annotation
BnaA03g28770D	AT3G04720	176.454	862.511	2.28668	pathogenesis-related 4 (PR4)
BnaC03g33900D	AT3G04720	1042.76	5387.64	2.49315	pathogenesis-related 4 (PR4)
BnaA03g28780D	AT3G04720	997.596	7992.9	3.0528	pathogenesis-related 4 (PR4)
BnaA03g28760D	AT3G04720	12.0789	317.738	4.68654	pathogenesis-related 4 (PR4)
BnaA07g34370D	AT1G78780	3.11374	18.1026	2.4347	pathogenesis-related family protein
BnaC03g45470D	AT2G14610	30.2572	223.886	2.91968	pathogenesis-related gene 1 (PR1)
BnaAnng37270D	AT2G28790	14.9164	0.879643	-3.48943	Pathogenesis-related thaumatin superfamily protein
BnaC04g15370D	AT2G28790	14.5876	1.75009	-2.80422	Pathogenesis-related thaumatin superfamily protein
BnaC01g02610D	AT4G36010	49.541	0.964534	-5.41919	Pathogenesis-related thaumatin superfamily protein
BnaA01g01570D	AT4G36010	128.204	5.25705	-4.43893	Pathogenesis-related thaumatin superfamily protein
BnaAnng41250D	AT4G38660	3.39858	0	-3.51175	Pathogenesis-related thaumatin superfamily protein
BnaC02g41110D	AT5G24620	13.6513	2.08595	-3.05673	Pathogenesis-related thaumatin superfamily protein
BnaA06g13430D	AT2G24810	5.25933	0.347886	-2.89005	Pathogenesis-related thaumatin superfamily protein
BnaC03g60120D	AT4G38660	5.25037	0.765888	-2.50282	Pathogenesis-related thaumatin superfamily protein
BnaA09g44230D	AT1G19320	45.0016	376.076	3.19254	Pathogenesis-related thaumatin superfamily protein
BnaC05g14950D	AT1G19320	313.427	6657.28	4.62781	Pathogenesis-related thaumatin superfamily protein
BnaA08g22090D	AT2G24810	8.11614	612.806	6.28449	Pathogenesis-related thaumatin superfamily protein
BnaC08g18720D	AT1G19320	1.13508	136.072	6.80582	Pathogenesis-related thaumatin superfamily protein
BnaA06g13410D	AT1G75050	97.4316	2098.27	4.55916	Pathogenesis-related thaumatin superfamily protein
BnaC07g30330D	AT5G24090	29.9076	1.31047	-4.32196	chitinase A (CHIA)
BnaA06g26630D	AT5G24090	7.72699	0.432278	-3.53949	chitinase A (CHIA)
BnaA05g03440D	AT2G43620	76.2289	0.896915	-6.18062	Chitinase family protein
BnaCnng39650D	AT2G43590	6.12239	45.8215	2.89072	Chitinase family protein
BnaA05g08640D	AT2G43590	277.746	2438.14	3.11446	Chitinase family protein
BnaC05g01140D	AT1G02360	2.02999	18.3827	3.15652	Chitinase family protein
BnaA05g03430D	AT2G43620	2.0011	21.9702	3.49632	Chitinase family protein
BnaC03g19370D	AT2G43590	0.568917	8.75946	3.67971	Chitinase family protein
BnaA03g56430D	AT2G43590	0.167111	3.8057	3.81591	Chitinase family protein
BnaA04g25220D	AT2G43590	1.79263	28.7963	3.8618	Chitinase family protein
BnaA10g05680D	AT2G43590	7.74729	127.676	3.96541	Chitinase family protein
BnaA03g20310D	AT2G43590	59.5466	1092.36	4.17732	Chitinase family protein
BnaC04g09720D	AT2G43590	10.7088	217.687	4.34197	Chitinase family protein
BnaA04g25230D	AT2G43610	0.214779	6.16803	4.35589	Chitinase family protein
BnaA03g20300D	AT2G43580	1.55696	73.7308	5.3959	Chitinase family protein
BnaC03g24280D	AT2G43580	49.3566	2384.44	5.54339	Chitinase family protein
BnaC04g53030D	AT2G43570	46.6484	202.672	2.10664	chitinase, putative (CHI)

[truncated: 3 more sheets: S11, S12, S13]
